# Supplementary material for: [N,N-Bis(diphenyl­phosphino)isopropyl­amine]dibromidonickel(II)
Source: Acta Crystallogr Sect E Struct Rep Online. 2009 Feb 6;65(Pt 3):m252. doi: 10.1107/S1600536809003936 (PMC2968448; doi:10.1107/S1600536809003936)
Supplement: Supplementary file 1 [file e-65-0m252-sup1.cif]

##############################################################################
###                                                                        ###
###        Electronic paper (Acta Crystallographica Section E)             ###
###                                                                        ###
##############################################################################
#                                                                            #
# This CIF contains the data in a paper accepted for publication in Acta     #
# Crystallographica Section E. It conforms to the requirements of Notes      #
# for Authors for Section E, and has been peer reviewed under the auspices   #
# of the IUCr Commission on Journals.                                        #
#                                                                            #
# Full details of the Crystallographic Information File format               #
# are given in the paper "The Crystallographic Information File (CIF):       #
# a New Standard Archive File for Crystallography" by S. R. Hall, F. H.      #
# Allen and I. D. Brown [Acta Cryst. (1991), A47, 655-685].                  #
#                                                                            #
# The current version of the core CIF dictionary is obtainable from          #
# ftp://ftp.iucr.org/pub/cif_core.dic. The current version number is 2.4.    #
#                                                                            #
# Software is freely available for graphical display of the structure(s) in  #
# this CIF.  For information consult the CIF home page http://www.iucr.org/  #
# cif/home.html                                                              #
#                                                                            #
# This file may be used for bona fide research purposes within the           #
# scientific community so long as proper attribution is given to the journal # 
# article from which it was obtained.                                        #
#                                                                            #
##############################################################################
                                             
data_I
_audit_creation_method     SHELXL-97
_chemical_name_systematic
;
[<i>N</i>,<i>N</i>-Bis(diphenylphosphino)isopropylamine]dibromidonickel(II)
;
_chemical_name_common     ?
_chemical_formula_moiety     '[Ni(C27 H27 N P2)Br2]'
_chemical_formula_sum     'C27 H27 Br2 N Ni P2'
_chemical_formula_iupac     '[Ni Br2 (C27 H27 N P2)]'
_chemical_formula_weight     645.97
_chemical_melting_point     ?
_symmetry_cell_setting     Orthorhombic
_symmetry_space_group_name_H-M     'P b c a'
_symmetry_space_group_name_Hall     '-P 2ac 2ab'
loop_
    _symmetry_equiv_pos_as_xyz
    'x, y, z'
    '-x+1/2, -y, z+1/2'
    '-x, y+1/2, -z+1/2'
    'x+1/2, -y+1/2, -z'
    '-x, -y, -z'
    'x-1/2, y, -z-1/2'
    'x, -y-1/2, z-1/2'
    '-x-1/2, y-1/2, z'
_cell_length_a     16.6720(3)
_cell_length_b     15.1689(4)
_cell_length_c     20.3777(4)
_cell_angle_alpha     90.00
_cell_angle_beta     90.00
_cell_angle_gamma     90.00
_cell_volume     5153.44(19)
_cell_formula_units_Z     8
_cell_measurement_reflns_used     33195
_cell_measurement_theta_min     2.07
_cell_measurement_theta_max     29.54
_cell_measurement_temperature     200(2)
_exptl_crystal_description     prism
_exptl_crystal_colour     red--brown
_exptl_crystal_size_max     0.17
_exptl_crystal_size_mid     0.14
_exptl_crystal_size_min     0.04
_exptl_crystal_density_diffrn     1.665
_exptl_crystal_density_meas     ?
_exptl_crystal_density_method     'not measured'
_exptl_crystal_F_000     2592
_exptl_absorpt_coefficient_mu     3.995
_exptl_absorpt_correction_type     numerical
_exptl_absorpt_process_details     '(X-SHAPE; Stoe & Cie, 2005)'
_exptl_absorpt_correction_T_min     0.4837
_exptl_absorpt_correction_T_max     0.8836
_exptl_special_details
;
;
_diffrn_ambient_temperature     200(2)
_diffrn_radiation_type     MoK\a
_diffrn_radiation_wavelength     0.71073
_diffrn_radiation_source     'fine-focus sealed tube'
_diffrn_radiation_monochromator     graphite
_diffrn_measurement_device_type     'Stoe IPDS-II'
_diffrn_measurement_method     'rotation method'
_diffrn_detector_area_resol_mean     ?
_diffrn_reflns_number     73587
_diffrn_reflns_av_R_equivalents     0.0802
_diffrn_reflns_av_sigmaI/netI     0.0516
_diffrn_reflns_theta_min     2.00
_diffrn_reflns_theta_max     29.28
_diffrn_reflns_theta_full     29.28
_diffrn_measured_fraction_theta_max     0.990
_diffrn_measured_fraction_theta_full     0.990
_diffrn_reflns_limit_h_min     -22
_diffrn_reflns_limit_h_max     22
_diffrn_reflns_limit_k_min     -20
_diffrn_reflns_limit_k_max     20
_diffrn_reflns_limit_l_min     -27
_diffrn_reflns_limit_l_max     27
_diffrn_standards_number     0
_diffrn_standards_interval_count     .
_diffrn_standards_interval_time     .
_diffrn_standards_decay_%     ?
_refine_special_details
;
Refinement of <i>F</i>^2^ against ALL reflections. The weighted <i>R</i>-factor
<i>wR</i> and goodness of fit <i>S</i> are based on <i>F</i>^2^, conventional
<i>R</i>-factors <i>R</i> are based on <i>F</i>, with <i>F</i> set to zero for
negative <i>F</i>^2^. The threshold expression of <i>F</i>^2^ >
\s(<i>F</i>^2^) is used only for calculating <i>R</i>-factors(gt) <i>etc</i>.
and is not relevant to the choice of reflections for refinement.
<i>R</i>-factors based on <i>F</i>^2^ are statistically about twice as large
as those based on <i>F</i>, and <i>R</i>- factors based on ALL data will be
even larger.
;
_reflns_number_total     6956
_reflns_number_gt     4725
_reflns_threshold_expression     I>2\s(I)
_refine_ls_structure_factor_coef     Fsqd
_refine_ls_matrix_type     full
_refine_ls_R_factor_all     0.0679
_refine_ls_R_factor_gt     0.0356
_refine_ls_wR_factor_gt     0.0581
_refine_ls_wR_factor_ref     0.0641
_refine_ls_goodness_of_fit_ref     0.885
_refine_ls_restrained_S_all     0.885
_refine_ls_number_reflns     6956
_refine_ls_number_parameters     300
_refine_ls_number_restraints     0
_refine_ls_hydrogen_treatment     constr
_refine_ls_weighting_scheme     calc
_refine_ls_weighting_details
                 'calc w=1/[\s^2^(Fo^2^)+(0.0281P)^2^] where P=(Fo^2^+2Fc^2^)/3'
_atom_sites_solution_hydrogens     geom
_atom_sites_solution_primary     direct
_atom_sites_solution_secondary     difmap
_refine_ls_shift/su_max     0.001
_refine_ls_shift/su_mean     0.000
_refine_diff_density_max     0.571
_refine_diff_density_min     -0.427
_refine_ls_extinction_method     none
_refine_ls_extinction_coef     ?
loop_
    _atom_type_symbol
    _atom_type_description
    _atom_type_scat_dispersion_real
    _atom_type_scat_dispersion_imag
    _atom_type_scat_source
    'C' 'C' 0.0033 0.0016
                         'International Tables Vol C Tables 4.2.6.8 and 6.1.1.4'
    'H' 'H' 0.0000 0.0000
                         'International Tables Vol C Tables 4.2.6.8 and 6.1.1.4'
    'N' 'N' 0.0061 0.0033
                         'International Tables Vol C Tables 4.2.6.8 and 6.1.1.4'
    'P' 'P' 0.1023 0.0942
                         'International Tables Vol C Tables 4.2.6.8 and 6.1.1.4'
    'Ni' 'Ni' 0.3393 1.1124
                         'International Tables Vol C Tables 4.2.6.8 and 6.1.1.4'
    'Br' 'Br' -0.2901 2.4595
                         'International Tables Vol C Tables 4.2.6.8 and 6.1.1.4'
_computing_data_collection     'X-AREA (Stoe & Cie, 2005)'
_computing_cell_refinement     'X-AREA (Stoe & Cie, 2005)'
_computing_data_reduction     'X-RED (Stoe & Cie, 2005)'
_computing_structure_solution     'SHELXS97 (Sheldrick, 2008)'
_computing_structure_refinement     'SHELXL97 (Sheldrick, 2008)'
_computing_molecular_graphics     'SHELXTL (Sheldrick, 2008)'
_computing_publication_material     'SHELXTL (Sheldrick, 2008)'
loop_
    _atom_site_type_symbol
    _atom_site_label
    _atom_site_fract_x
    _atom_site_fract_y
    _atom_site_fract_z
    _atom_site_U_iso_or_equiv
    _atom_site_adp_type
    _atom_site_calc_flag
    _atom_site_refinement_flags
    _atom_site_occupancy
    _atom_site_disorder_assembly
    _atom_site_disorder_group
    C C1 0.90625(17) 0.87979(17) 0.23217(13) 0.0230(5) Uani d . 1 . .
    C C2 0.88616(18) 0.96307(18) 0.20951(14) 0.0274(6) Uani d . 1 . .
    H H2 0.8694 0.9707 0.1653 0.033 Uiso calc R 1 . .
    C C3 0.89045(19) 1.03524(19) 0.25112(16) 0.0337(7) Uani d . 1 . .
    H H3 0.8760 1.0921 0.2357 0.040 Uiso calc R 1 . .
    C C4 0.91578(19) 1.0242(2) 0.31503(15) 0.0354(7) Uani d . 1 . .
    H H4 0.9175 1.0733 0.3439 0.043 Uiso calc R 1 . .
    C C5 0.9386(2) 0.9421(2) 0.33713(15) 0.0334(7) Uani d . 1 . .
    H H5 0.9575 0.9353 0.3808 0.040 Uiso calc R 1 . .
    C C6 0.93436(18) 0.86966(19) 0.29619(14) 0.0292(6) Uani d . 1 . .
    H H6 0.9505 0.8133 0.3116 0.035 Uiso calc R 1 . .
    C C7 0.87114(17) 0.69391(17) 0.22892(13) 0.0227(5) Uani d . 1 . .
    C C8 0.81317(17) 0.70629(18) 0.27757(13) 0.0266(6) Uani d . 1 . .
    H H8 0.7957 0.7640 0.2886 0.032 Uiso calc R 1 . .
    C C9 0.78135(19) 0.6339(2) 0.30950(14) 0.0322(7) Uani d . 1 . .
    H H9 0.7416 0.6418 0.3424 0.039 Uiso calc R 1 . .
    C C10 0.8074(2) 0.5497(2) 0.29349(15) 0.0366(7) Uani d . 1 . .
    H H10 0.7850 0.5001 0.3153 0.044 Uiso calc R 1 . .
    C C11 0.8656(2) 0.53756(19) 0.24623(16) 0.0342(7) Uani d . 1 . .
    H H11 0.8838 0.4798 0.2359 0.041 Uiso calc R 1 . .
    C C12 0.89720(18) 0.60961(17) 0.21390(14) 0.0264(6) Uani d . 1 . .
    H H12 0.9371 0.6013 0.1812 0.032 Uiso calc R 1 . .
    C C13 0.92171(17) 0.85623(17) -0.00596(13) 0.0231(5) Uani d . 1 . .
    C C14 0.96284(19) 0.8386(2) -0.06458(13) 0.0301(6) Uani d . 1 . .
    H H14 0.9826 0.7811 -0.0734 0.036 Uiso calc R 1 . .
    C C15 0.9743(2) 0.9060(2) -0.10958(14) 0.0377(7) Uani d . 1 . .
    H H15 1.0014 0.8945 -0.1497 0.045 Uiso calc R 1 . .
    C C16 0.9466(2) 0.9895(2) -0.09623(15) 0.0383(8) Uani d . 1 . .
    H H16 0.9554 1.0354 -0.1272 0.046 Uiso calc R 1 . .
    C C17 0.90638(19) 1.00777(19) -0.03885(15) 0.0347(7) Uani d . 1 . .
    H H17 0.8876 1.0657 -0.0302 0.042 Uiso calc R 1 . .
    C C18 0.89349(18) 0.94077(18) 0.00636(15) 0.0274(6) Uani d . 1 . .
    H H18 0.8653 0.9528 0.0459 0.033 Uiso calc R 1 . .
    C C19 0.88235(17) 0.67305(17) 0.01232(13) 0.0239(6) Uani d . 1 . .
    C C20 0.82043(18) 0.67961(19) -0.03337(14) 0.0297(6) Uani d . 1 . .
    H H20 0.8025 0.7359 -0.0477 0.036 Uiso calc R 1 . .
    C C21 0.7852(2) 0.6040(2) -0.05781(16) 0.0362(7) Uani d . 1 . .
    H H21 0.7427 0.6081 -0.0887 0.043 Uiso calc R 1 . .
    C C22 0.8119(2) 0.5222(2) -0.03737(16) 0.0409(8) Uani d . 1 . .
    H H22 0.7867 0.4705 -0.0535 0.049 Uiso calc R 1 . .
    C C23 0.8747(2) 0.51497(19) 0.00613(15) 0.0368(8) Uani d . 1 . .
    H H23 0.8935 0.4584 0.0189 0.044 Uiso calc R 1 . .
    C C24 0.9107(2) 0.59054(17) 0.03148(14) 0.0295(6) Uani d . 1 . .
    H H24 0.9542 0.5859 0.0615 0.035 Uiso calc R 1 . .
    C C25 0.75815(16) 0.79720(19) 0.10263(13) 0.0269(6) Uani d . 1 . .
    H H25 0.7481 0.8093 0.0551 0.032 Uiso calc R 1 . .
    C C26 0.71793(19) 0.8703(2) 0.14099(16) 0.0382(7) Uani d . 1 . .
    H H26A 0.7308 0.8640 0.1877 0.057 Uiso calc R 1 . .
    H H26B 0.6597 0.8668 0.1349 0.057 Uiso calc R 1 . .
    H H26C 0.7373 0.9275 0.1252 0.057 Uiso calc R 1 . .
    C C27 0.72121(18) 0.7077(2) 0.11777(15) 0.0355(7) Uani d . 1 . .
    H H27A 0.7526 0.6613 0.0963 0.053 Uiso calc R 1 . .
    H H27B 0.6659 0.7061 0.1015 0.053 Uiso calc R 1 . .
    H H27C 0.7213 0.6980 0.1653 0.053 Uiso calc R 1 . .
    N N1 0.84753(13) 0.79808(13) 0.11239(10) 0.0206(4) Uani d . 1 . .
    P P1 0.90770(4) 0.78459(4) 0.17912(3) 0.01915(13) Uani d . 1 . .
    P P2 0.91702(4) 0.77028(5) 0.05515(3) 0.01925(12) Uani d . 1 . .
    Ni Ni1 1.013681(19) 0.761785(18) 0.122690(17) 0.01868(7) Uani d . 1 . .
    Br Br1 1.100033(18) 0.77856(2) 0.211279(14) 0.03435(8) Uani d . 1 . .
    Br Br2 1.108991(17) 0.72404(2) 0.043377(14) 0.03133(7) Uani d . 1 . .
loop_
    _atom_site_aniso_label
    _atom_site_aniso_U_11
    _atom_site_aniso_U_22
    _atom_site_aniso_U_33
    _atom_site_aniso_U_12
    _atom_site_aniso_U_13
    _atom_site_aniso_U_23
    C1 0.0219(14) 0.0241(12) 0.0231(12) -0.0011(11) 0.0044(11) -0.0029(10)
    C2 0.0303(16) 0.0250(13) 0.0270(14) -0.0001(11) 0.0045(12) -0.0021(11)
    C3 0.0303(16) 0.0259(13) 0.0449(17) -0.0008(12) 0.0109(14) -0.0037(12)
    C4 0.0292(17) 0.0357(16) 0.0414(17) -0.0099(13) 0.0115(14) -0.0182(13)
    C5 0.0347(18) 0.0394(17) 0.0262(14) -0.0058(13) 0.0022(12) -0.0094(12)
    C6 0.0306(16) 0.0311(15) 0.0258(14) -0.0013(12) 0.0012(12) -0.0011(11)
    C7 0.0241(14) 0.0227(12) 0.0213(12) -0.0011(10) -0.0034(10) 0.0042(10)
    C8 0.0259(14) 0.0289(14) 0.0250(13) 0.0011(11) 0.0007(11) 0.0023(10)
    C9 0.0250(16) 0.0439(17) 0.0277(15) -0.0039(13) 0.0029(12) 0.0095(12)
    C10 0.0344(18) 0.0400(17) 0.0354(16) -0.0123(14) -0.0077(14) 0.0151(13)
    C11 0.0381(18) 0.0251(13) 0.0394(17) -0.0028(13) -0.0101(15) 0.0030(13)
    C12 0.0302(16) 0.0229(12) 0.0262(13) -0.0005(11) -0.0015(13) 0.0016(10)
    C13 0.0204(14) 0.0257(13) 0.0231(12) -0.0043(10) -0.0036(11) 0.0051(10)
    C14 0.0333(17) 0.0350(15) 0.0219(13) -0.0046(12) 0.0019(12) 0.0024(11)
    C15 0.0383(19) 0.0511(18) 0.0238(15) -0.0095(14) -0.0015(13) 0.0090(12)
    C16 0.0344(18) 0.0447(18) 0.0357(16) -0.0137(14) -0.0132(14) 0.0201(14)
    C17 0.0291(16) 0.0302(14) 0.0450(18) -0.0040(12) -0.0141(15) 0.0112(13)
    C18 0.0218(15) 0.0293(14) 0.0313(15) 0.0000(11) -0.0055(12) 0.0017(11)
    C19 0.0256(15) 0.0248(13) 0.0214(12) -0.0031(10) 0.0052(11) -0.0032(10)
    C20 0.0270(15) 0.0336(14) 0.0285(14) -0.0015(12) 0.0010(12) -0.0080(11)
    C21 0.0280(17) 0.0457(18) 0.0349(16) -0.0097(13) 0.0010(13) -0.0152(14)
    C22 0.042(2) 0.0386(17) 0.0425(18) -0.0196(15) 0.0107(16) -0.0170(14)
    C23 0.051(2) 0.0252(15) 0.0342(16) -0.0063(13) 0.0137(15) -0.0042(12)
    C24 0.0395(18) 0.0235(13) 0.0256(13) 0.0011(12) 0.0028(13) -0.0013(11)
    C25 0.0169(13) 0.0370(15) 0.0269(13) 0.0022(11) -0.0018(10) 0.0029(11)
    C26 0.0249(16) 0.0482(18) 0.0414(18) 0.0097(13) 0.0035(13) -0.0029(14)
    C27 0.0255(15) 0.0466(17) 0.0345(15) -0.0115(12) -0.0005(13) 0.0015(14)
    N1 0.0174(11) 0.0243(10) 0.0200(11) 0.0023(8) -0.0007(8) 0.0002(8)
    P1 0.0200(3) 0.0191(3) 0.0183(3) 0.0005(3) 0.0009(2) -0.0003(2)
    P2 0.0198(3) 0.0197(3) 0.0183(3) -0.0001(3) -0.0003(2) -0.0003(2)
    Ni1 0.01720(14) 0.01814(14) 0.02069(13) 0.00026(11) 0.00008(15) 0.00020(13)
    Br1 0.03006(16) 0.03626(16) 0.03674(15) 0.00651(14) -0.01348(13)
                                                                    -0.00788(13)
    Br2 0.02687(15) 0.03284(14) 0.03429(14) 0.00272(13) 0.00987(12) -0.00076(12)
_geom_special_details
;
All e.s.d.'s (except the e.s.d. in the dihedral angle between two l.s. planes)
are estimated using the full covariance matrix. The cell e.s.d.'s are taken
into account individually in the estimation of e.s.d.'s in distances, angles
and torsion angles; correlations between e.s.d.'s in cell parameters are only
used when they are defined by crystal symmetry. An approximate (isotropic)
treatment of cell e.s.d.'s is used for estimating e.s.d.'s involving l.s.
planes.
;
loop_
    _geom_bond_atom_site_label_1
    _geom_bond_atom_site_label_2
    _geom_bond_site_symmetry_2
    _geom_bond_distance
    _geom_bond_publ_flag
    C1 C2 . 1.386(4) ?
    C1 C6 . 1.395(4) ?
    C1 P1 . 1.804(3) ?
    C2 C3 . 1.387(4) ?
    C2 H2 . 0.95 ?
    C3 C4 . 1.379(5) ?
    C3 H3 . 0.95 ?
    C4 C5 . 1.378(5) ?
    C4 H4 . 0.95 ?
    C5 C6 . 1.381(4) ?
    C5 H5 . 0.95 ?
    C6 H6 . 0.95 ?
    C7 C12 . 1.385(4) ?
    C7 C8 . 1.397(4) ?
    C7 P1 . 1.815(3) ?
    C8 C9 . 1.382(4) ?
    C8 H8 . 0.95 ?
    C9 C10 . 1.388(5) ?
    C9 H9 . 0.95 ?
    C10 C11 . 1.379(5) ?
    C10 H10 . 0.95 ?
    C11 C12 . 1.381(4) ?
    C11 H11 . 0.95 ?
    C12 H12 . 0.95 ?
    C13 C18 . 1.389(4) ?
    C13 C14 . 1.403(4) ?
    C13 P2 . 1.805(3) ?
    C14 C15 . 1.387(4) ?
    C14 H14 . 0.95 ?
    C15 C16 . 1.376(5) ?
    C15 H15 . 0.95 ?
    C16 C17 . 1.376(5) ?
    C16 H16 . 0.95 ?
    C17 C18 . 1.389(4) ?
    C17 H17 . 0.95 ?
    C18 H18 . 0.95 ?
    C19 C20 . 1.394(4) ?
    C19 C24 . 1.394(4) ?
    C19 P2 . 1.809(3) ?
    C20 C21 . 1.382(4) ?
    C20 H20 . 0.95 ?
    C21 C22 . 1.381(5) ?
    C21 H21 . 0.95 ?
    C22 C23 . 1.376(5) ?
    C22 H22 . 0.95 ?
    C23 C24 . 1.393(4) ?
    C23 H23 . 0.95 ?
    C24 H24 . 0.95 ?
    C25 N1 . 1.504(3) ?
    C25 C26 . 1.514(4) ?
    C25 C27 . 1.522(4) ?
    C25 H25 . 1.00 ?
    C26 H26A . 0.98 ?
    C26 H26B . 0.98 ?
    C26 H26C . 0.98 ?
    C27 H27A . 0.98 ?
    C27 H27B . 0.98 ?
    C27 H27C . 0.98 ?
    N1 P2 . 1.697(2) ?
    N1 P1 . 1.702(2) ?
    P1 Ni1 . 2.1364(7) ?
    P1 P2 . 2.5402(9) ?
    P2 Ni1 . 2.1231(7) ?
    Ni1 Br1 . 2.3230(4) ?
    Ni1 Br2 . 2.3377(4) ?
loop_
    _geom_angle_atom_site_label_1
    _geom_angle_atom_site_label_2
    _geom_angle_atom_site_label_3
    _geom_angle_site_symmetry_1
    _geom_angle_site_symmetry_3
    _geom_angle
    _geom_angle_publ_flag
    C2 C1 C6 . . 119.6(3) ?
    C2 C1 P1 . . 122.2(2) ?
    C6 C1 P1 . . 117.9(2) ?
    C1 C2 C3 . . 120.2(3) ?
    C1 C2 H2 . . 119.9 ?
    C3 C2 H2 . . 119.9 ?
    C4 C3 C2 . . 119.8(3) ?
    C4 C3 H3 . . 120.1 ?
    C2 C3 H3 . . 120.1 ?
    C5 C4 C3 . . 120.2(3) ?
    C5 C4 H4 . . 119.9 ?
    C3 C4 H4 . . 119.9 ?
    C4 C5 C6 . . 120.5(3) ?
    C4 C5 H5 . . 119.8 ?
    C6 C5 H5 . . 119.8 ?
    C5 C6 C1 . . 119.6(3) ?
    C5 C6 H6 . . 120.2 ?
    C1 C6 H6 . . 120.2 ?
    C12 C7 C8 . . 119.9(2) ?
    C12 C7 P1 . . 118.1(2) ?
    C8 C7 P1 . . 121.8(2) ?
    C9 C8 C7 . . 119.5(3) ?
    C9 C8 H8 . . 120.2 ?
    C7 C8 H8 . . 120.2 ?
    C8 C9 C10 . . 120.0(3) ?
    C8 C9 H9 . . 120.0 ?
    C10 C9 H9 . . 120.0 ?
    C11 C10 C9 . . 120.5(3) ?
    C11 C10 H10 . . 119.7 ?
    C9 C10 H10 . . 119.7 ?
    C10 C11 C12 . . 119.7(3) ?
    C10 C11 H11 . . 120.1 ?
    C12 C11 H11 . . 120.1 ?
    C11 C12 C7 . . 120.4(3) ?
    C11 C12 H12 . . 119.8 ?
    C7 C12 H12 . . 119.8 ?
    C18 C13 C14 . . 119.7(3) ?
    C18 C13 P2 . . 121.8(2) ?
    C14 C13 P2 . . 118.1(2) ?
    C15 C14 C13 . . 119.3(3) ?
    C15 C14 H14 . . 120.3 ?
    C13 C14 H14 . . 120.3 ?
    C16 C15 C14 . . 120.1(3) ?
    C16 C15 H15 . . 119.9 ?
    C14 C15 H15 . . 119.9 ?
    C15 C16 C17 . . 121.1(3) ?
    C15 C16 H16 . . 119.4 ?
    C17 C16 H16 . . 119.4 ?
    C16 C17 C18 . . 119.5(3) ?
    C16 C17 H17 . . 120.3 ?
    C18 C17 H17 . . 120.3 ?
    C17 C18 C13 . . 120.2(3) ?
    C17 C18 H18 . . 119.9 ?
    C13 C18 H18 . . 119.9 ?
    C20 C19 C24 . . 120.2(3) ?
    C20 C19 P2 . . 120.1(2) ?
    C24 C19 P2 . . 119.2(2) ?
    C21 C20 C19 . . 119.7(3) ?
    C21 C20 H20 . . 120.1 ?
    C19 C20 H20 . . 120.1 ?
    C22 C21 C20 . . 120.0(3) ?
    C22 C21 H21 . . 120.0 ?
    C20 C21 H21 . . 120.0 ?
    C23 C22 C21 . . 120.7(3) ?
    C23 C22 H22 . . 119.6 ?
    C21 C22 H22 . . 119.6 ?
    C22 C23 C24 . . 120.1(3) ?
    C22 C23 H23 . . 120.0 ?
    C24 C23 H23 . . 120.0 ?
    C23 C24 C19 . . 119.2(3) ?
    C23 C24 H24 . . 120.4 ?
    C19 C24 H24 . . 120.4 ?
    N1 C25 C26 . . 111.4(2) ?
    N1 C25 C27 . . 112.5(2) ?
    C26 C25 C27 . . 111.7(3) ?
    N1 C25 H25 . . 107.0 ?
    C26 C25 H25 . . 107.0 ?
    C27 C25 H25 . . 107.0 ?
    C25 C26 H26A . . 109.5 ?
    C25 C26 H26B . . 109.5 ?
    H26A C26 H26B . . 109.5 ?
    C25 C26 H26C . . 109.5 ?
    H26A C26 H26C . . 109.5 ?
    H26B C26 H26C . . 109.5 ?
    C25 C27 H27A . . 109.5 ?
    C25 C27 H27B . . 109.5 ?
    H27A C27 H27B . . 109.5 ?
    C25 C27 H27C . . 109.5 ?
    H27A C27 H27C . . 109.5 ?
    H27B C27 H27C . . 109.5 ?
    C25 N1 P2 . . 125.69(17) ?
    C25 N1 P1 . . 133.53(17) ?
    P2 N1 P1 . . 96.71(11) ?
    N1 P1 C1 . . 112.00(12) ?
    N1 P1 C7 . . 109.87(12) ?
    C1 P1 C7 . . 105.49(12) ?
    N1 P1 Ni1 . . 94.41(8) ?
    C1 P1 Ni1 . . 117.60(9) ?
    C7 P1 Ni1 . . 117.13(9) ?
    C1 P1 P2 . . 131.69(9) ?
    C7 P1 P2 . . 120.79(9) ?
    Ni1 P1 P2 . . 53.15(2) ?
    N1 P2 C13 . . 108.92(12) ?
    N1 P2 C19 . . 108.43(12) ?
    C13 P2 C19 . . 105.66(13) ?
    N1 P2 Ni1 . . 95.03(8) ?
    C13 P2 Ni1 . . 117.27(9) ?
    C19 P2 Ni1 . . 120.40(10) ?
    C13 P2 P1 . . 128.84(9) ?
    C19 P2 P1 . . 122.01(9) ?
    Ni1 P2 P1 . . 53.63(2) ?
    P2 Ni1 P1 . . 73.22(3) ?
    P2 Ni1 Br1 . . 165.35(2) ?
    P1 Ni1 Br1 . . 94.39(2) ?
    P2 Ni1 Br2 . . 94.74(2) ?
    P1 Ni1 Br2 . . 166.90(3) ?
    Br1 Ni1 Br2 . . 98.213(16) ?
loop_
    _geom_torsion_atom_site_label_1
    _geom_torsion_atom_site_label_2
    _geom_torsion_atom_site_label_3
    _geom_torsion_atom_site_label_4
    _geom_torsion_site_symmetry_1
    _geom_torsion_site_symmetry_2
    _geom_torsion_site_symmetry_3
    _geom_torsion_site_symmetry_4
    _geom_torsion
    _geom_torsion_publ_flag
    C6 C1 C2 C3 . . . . -3.0(4) ?
    P1 C1 C2 C3 . . . . -176.2(2) ?
    C1 C2 C3 C4 . . . . 0.8(4) ?
    C2 C3 C4 C5 . . . . 1.6(5) ?
    C3 C4 C5 C6 . . . . -1.8(5) ?
    C4 C5 C6 C1 . . . . -0.4(5) ?
    C2 C1 C6 C5 . . . . 2.7(4) ?
    P1 C1 C6 C5 . . . . 176.2(2) ?
    C12 C7 C8 C9 . . . . -1.1(4) ?
    P1 C7 C8 C9 . . . . 173.4(2) ?
    C7 C8 C9 C10 . . . . 0.4(4) ?
    C8 C9 C10 C11 . . . . 0.6(5) ?
    C9 C10 C11 C12 . . . . -1.0(5) ?
    C10 C11 C12 C7 . . . . 0.3(5) ?
    C8 C7 C12 C11 . . . . 0.7(4) ?
    P1 C7 C12 C11 . . . . -174.0(2) ?
    C18 C13 C14 C15 . . . . -0.3(4) ?
    P2 C13 C14 C15 . . . . -173.6(2) ?
    C13 C14 C15 C16 . . . . 0.9(5) ?
    C14 C15 C16 C17 . . . . -0.8(5) ?
    C15 C16 C17 C18 . . . . 0.0(5) ?
    C16 C17 C18 C13 . . . . 0.7(4) ?
    C14 C13 C18 C17 . . . . -0.5(4) ?
    P2 C13 C18 C17 . . . . 172.5(2) ?
    C24 C19 C20 C21 . . . . 2.4(4) ?
    P2 C19 C20 C21 . . . . -169.3(2) ?
    C19 C20 C21 C22 . . . . -0.6(5) ?
    C20 C21 C22 C23 . . . . -1.5(5) ?
    C21 C22 C23 C24 . . . . 1.8(5) ?
    C22 C23 C24 C19 . . . . 0.1(5) ?
    C20 C19 C24 C23 . . . . -2.2(4) ?
    P2 C19 C24 C23 . . . . 169.6(2) ?
    C26 C25 N1 P2 . . . . -146.0(2) ?
    C27 C25 N1 P2 . . . . 87.8(3) ?
    C26 C25 N1 P1 . . . . 62.3(3) ?
    C27 C25 N1 P1 . . . . -64.0(3) ?
    C25 N1 P1 C1 . . . . -74.0(3) ?
    P2 N1 P1 C1 . . . . 128.73(12) ?
    C25 N1 P1 C7 . . . . 42.9(3) ?
    P2 N1 P1 C7 . . . . -114.38(12) ?
    C25 N1 P1 Ni1 . . . . 163.8(2) ?
    P2 N1 P1 Ni1 . . . . 6.57(9) ?
    C25 N1 P1 P2 . . . . 157.2(3) ?
    C2 C1 P1 N1 . . . . -23.8(3) ?
    C6 C1 P1 N1 . . . . 162.9(2) ?
    C2 C1 P1 C7 . . . . -143.3(2) ?
    C6 C1 P1 C7 . . . . 43.4(3) ?
    C2 C1 P1 Ni1 . . . . 84.0(3) ?
    C6 C1 P1 Ni1 . . . . -89.3(2) ?
    C2 C1 P1 P2 . . . . 20.1(3) ?
    C6 C1 P1 P2 . . . . -153.19(18) ?
    C12 C7 P1 N1 . . . . 87.2(2) ?
    C8 C7 P1 N1 . . . . -87.4(2) ?
    C12 C7 P1 C1 . . . . -151.9(2) ?
    C8 C7 P1 C1 . . . . 33.5(3) ?
    C12 C7 P1 Ni1 . . . . -18.9(3) ?
    C8 C7 P1 Ni1 . . . . 166.51(19) ?
    C12 C7 P1 P2 . . . . 42.5(3) ?
    C8 C7 P1 P2 . . . . -132.1(2) ?
    C25 N1 P2 C13 . . . . 72.5(2) ?
    P1 N1 P2 C13 . . . . -127.71(12) ?
    C25 N1 P2 C19 . . . . -42.0(2) ?
    P1 N1 P2 C19 . . . . 117.77(12) ?
    C25 N1 P2 Ni1 . . . . -166.4(2) ?
    P1 N1 P2 Ni1 . . . . -6.62(9) ?
    C25 N1 P2 P1 . . . . -159.8(3) ?
    C18 C13 P2 N1 . . . . 19.8(3) ?
    C14 C13 P2 N1 . . . . -167.1(2) ?
    C18 C13 P2 C19 . . . . 136.1(2) ?
    C14 C13 P2 C19 . . . . -50.8(3) ?
    C18 C13 P2 Ni1 . . . . -86.5(2) ?
    C14 C13 P2 Ni1 . . . . 86.6(2) ?
    C18 C13 P2 P1 . . . . -22.7(3) ?
    C14 C13 P2 P1 . . . . 150.41(18) ?
    C20 C19 P2 N1 . . . . 74.3(2) ?
    C24 C19 P2 N1 . . . . -97.5(2) ?
    C20 C19 P2 C13 . . . . -42.4(3) ?
    C24 C19 P2 C13 . . . . 145.9(2) ?
    C20 C19 P2 Ni1 . . . . -178.12(19) ?
    C24 C19 P2 Ni1 . . . . 10.1(3) ?
    C20 C19 P2 P1 . . . . 118.2(2) ?
    C24 C19 P2 P1 . . . . -53.5(3) ?
    C1 P1 P2 N1 . . . . -75.63(17) ?
    C7 P1 P2 N1 . . . . 85.67(15) ?
    Ni1 P1 P2 N1 . . . . -171.81(11) ?
    N1 P1 P2 C13 . . . . 73.89(16) ?
    C1 P1 P2 C13 . . . . -1.73(18) ?
    C7 P1 P2 C13 . . . . 159.56(16) ?
    Ni1 P1 P2 C13 . . . . -97.92(12) ?
    N1 P1 P2 C19 . . . . -81.89(16) ?
    C1 P1 P2 C19 . . . . -157.52(17) ?
    C7 P1 P2 C19 . . . . 3.78(16) ?
    Ni1 P1 P2 C19 . . . . 106.30(12) ?
    N1 P1 P2 Ni1 . . . . 171.81(11) ?
    C1 P1 P2 Ni1 . . . . 96.18(13) ?
    C7 P1 P2 Ni1 . . . . -102.52(11) ?
    N1 P2 Ni1 P1 . . . . 5.46(7) ?
    C13 P2 Ni1 P1 . . . . 119.77(11) ?
    C19 P2 Ni1 P1 . . . . -109.35(10) ?
    N1 P2 Ni1 Br1 . . . . -27.65(13) ?
    C13 P2 Ni1 Br1 . . . . 86.66(14) ?
    C19 P2 Ni1 Br1 . . . . -142.46(12) ?
    P1 P2 Ni1 Br1 . . . . -33.12(10) ?
    N1 P2 Ni1 Br2 . . . . -179.80(7) ?
    C13 P2 Ni1 Br2 . . . . -65.49(11) ?
    C19 P2 Ni1 Br2 . . . . 65.39(10) ?
    P1 P2 Ni1 Br2 . . . . 174.74(2) ?
    N1 P1 Ni1 P2 . . . . -5.44(7) ?
    C1 P1 Ni1 P2 . . . . -123.10(10) ?
    C7 P1 Ni1 P2 . . . . 109.55(10) ?
    N1 P1 Ni1 Br1 . . . . 166.59(7) ?
    C1 P1 Ni1 Br1 . . . . 48.93(10) ?
    C7 P1 Ni1 Br1 . . . . -78.41(10) ?
    P2 P1 Ni1 Br1 . . . . 172.04(2) ?
    N1 P1 Ni1 Br2 . . . . -29.24(14) ?
    C1 P1 Ni1 Br2 . . . . -146.90(13) ?
    C7 P1 Ni1 Br2 . . . . 85.76(14) ?
    P2 P1 Ni1 Br2 . . . . -23.79(11) ?
data_global
_journal_date_recd_electronic     2009-01-26
_journal_date_accepted     2009-02-02
_journal_name_full     'Acta Crystallographica, Section E'
_journal_year     2009
_journal_volume     65
_journal_issue      3
_journal_page_first     m252
_journal_page_last     m252
_journal_paper_category     QM
_journal_coeditor_code     CI2764
_publ_contact_author_name     'Dr. Marko Hapke'
_publ_contact_author_address
;
 Leibniz-Institut f\"ur Katalyse e. V.
 an der Universit\"at Rostock
 Albert-Einstein-Strasse29a
 18059 Rostock
 Germany
;
_publ_contact_author_email     marko.hapke@catalysis.de
_publ_contact_author_fax     '0381 1281 51213'
_publ_contact_author_phone     '0381 1281 213'
_publ_section_title
;
[<i>N</i>,<i>N</i>-Bis(diphenylphosphino)isopropylamine]dibromidonickel(II)
;
loop_
    _publ_author_name
    _publ_author_address
    'Hapke, Marko'
;
Leibniz-Institut f\"ur Katalyse e. V. an der Universit\"at Rostock
Albert-Einstein-Strasse 29a
18059 Rostock
Germany
;
    'W\"ohl, Anina'
;
Linde AG, Linde Engineering Division
Dr.-Carl-von-Linde-Strasse 6-14
82049 Pullach
Germany
;
    'Peitz, Stephan'
;
Leibniz-Institut f\"ur Katalyse e. V. an der Universit\"at Rostock
Albert-Einstein-Strasse 29a
18059 Rostock
Germany
;
    'M\"uller, Bernd H.'
;
Leibniz-Institut f\"ur Katalyse e. V. an der Universit\"at Rostock
Albert-Einstein-Strasse 29a
18059 Rostock
Germany
;
    'Spannenberg, Anke'
;
Leibniz-Institut f\"ur Katalyse e. V. an der Universit\"at Rostock
Albert-Einstein-Strasse 29a
18059 Rostock
Germany
;
    'Rosenthal, Uwe'
;
Leibniz-Institut f\"ur Katalyse e. V. an der Universit\"at Rostock
Albert-Einstein-Strasse 29a
18059 Rostock
Germany
;
