# Supplementary material for: [N,N-Bis(diphenyl­phosphino)isopropyl­amine]dibromidonickel(II)
Source: Acta Crystallogr Sect E Struct Rep Online. 2009 Feb 6;65(Pt 3):m252. doi: 10.1107/S1600536809003936 (PMC2968448; doi:10.1107/S1600536809003936)
Supplement: Supplementary file 2 [file e-65-0m252-Isup2.hkl]

# 
# h,k,l, Fc-squared, Fo-squared, sigma(Fo-squared) and status flag 
# 
data_I
_shelx_title ' ks880o in Pbca' 
_shelx_refln_list_code          4 
_shelx_F_calc_maximum      738.25 
_exptl_crystal_F_000      2592.00 
_reflns_d_resolution_high  0.7265 
 
loop_ 
 _symmetry_equiv_pos_as_xyz 
 'x, y, z' 
 '-x+1/2, -y, z+1/2' 
 '-x, y+1/2, -z+1/2' 
 'x+1/2, -y+1/2, -z' 
 '-x, -y, -z' 
 'x-1/2, y, -z-1/2' 
 'x, -y-1/2, z-1/2' 
 '-x-1/2, y-1/2, z' 
 
_cell_length_a    16.6720 
_cell_length_b    15.1689 
_cell_length_c    20.3777 
_cell_angle_alpha  90.000 
_cell_angle_beta   90.000 
_cell_angle_gamma  90.000 
 
_shelx_F_squared_multiplier     1.000 
 
loop_ 
 _refln_index_h 
 _refln_index_k 
 _refln_index_l 
 _refln_F_squared_calc 
 _refln_F_squared_meas 
 _refln_F_squared_sigma 
 _refln_observed_status 
   2   0   0   147366.80   158009.61   9605.85 o 
   4   0   0   302304.31   286081.19  29625.66 o 
   6   0   0   259039.16   247819.69  27807.73 o 
   8   0   0    69731.74    66382.52   8060.51 o 
  10   0   0   286894.63   279937.47  21742.76 o 
  12   0   0    10193.98    10092.91    657.36 o 
  14   0   0    28011.42    28360.51   1946.57 o 
  16   0   0    15079.35    15150.26    789.24 o 
  18   0   0     2970.34     2757.48    657.92 o 
  20   0   0     4036.92     4748.18    431.02 o 
  22   0   0       26.45      291.66    486.42 o 
   2   1   0     2928.80     3211.88    447.11 o 
   4   1   0     8361.03     8331.67    433.78 o 
   6   1   0    36760.55    36000.95    615.24 o 
   8   1   0     7638.46     7358.14    354.03 o 
  10   1   0    75134.60    70834.38   3887.56 o 
  12   1   0    80138.95    76048.98   3190.96 o 
  14   1   0     3872.75     4134.37    278.97 o 
  16   1   0     9647.39     9890.76    392.73 o 
  18   1   0       32.51      201.46    267.03 o 
  20   1   0    27759.29    30663.16    478.63 o 
  22   1   0    13569.29    12824.02    637.91 o 
   0   2   0   473320.50   483799.34   2332.67 o 
   2   2   0    51157.58    55311.62    621.16 o 
   4   2   0    14191.79    14012.20    412.88 o 
   6   2   0    22202.63    20241.33    440.16 o 
   8   2   0    64337.43    62759.55    780.15 o 
  10   2   0   123555.23   121154.93   1921.84 o 
  12   2   0    25666.44    25134.04   1366.16 o 
  14   2   0    13824.42    13843.46    537.97 o 
  16   2   0    11636.06    11807.44    357.35 o 
  18   2   0     1348.25     1621.70    279.57 o 
  20   2   0     2560.60     2514.64    293.25 o 
  22   2   0       81.66      -40.37    395.72 o 
   2   3   0   212001.75   216712.78   1748.75 o 
   4   3   0    62679.42    65175.31    536.70 o 
   6   3   0     7827.10     7506.77    315.38 o 
   8   3   0    13989.02    13880.22    336.22 o 
  10   3   0    60472.80    58132.14    711.20 o 
  12   3   0    83712.22    85970.66    508.57 o 
  14   3   0     2496.51     2969.22    293.91 o 
  16   3   0     5217.52     5233.01    301.39 o 
  18   3   0       15.68      -26.05    273.30 o 
  20   3   0    21783.83    22542.82    514.52 o 
  22   3   0    11980.10    10408.06    466.22 o 
   0   4   0   469046.81   464058.72   1652.58 o 
   2   4   0    88319.74    91289.86    615.66 o 
   4   4   0    94655.19    97229.77    661.88 o 
   6   4   0    10524.91     9900.36    291.23 o 
   8   4   0    49173.10    47770.88    438.58 o 
  10   4   0   103324.75    97573.21   1889.68 o 
  12   4   0    11471.25    11319.61    331.59 o 
  14   4   0    14969.44    15451.75    349.78 o 
  16   4   0      973.42      913.53    282.84 o 
  18   4   0      441.72     1008.79    293.09 o 
  20   4   0     3667.92     4027.08    301.43 o 
  22   4   0       45.22        7.26    306.22 o 
   2   5   0    43342.39    44525.10    420.02 o 
   4   5   0    37917.13    39412.57    369.13 o 
   6   5   0     6679.19     6487.46    246.60 o 
   8   5   0     3164.02     3154.57    255.60 o 
  10   5   0    26445.10    24803.70    378.30 o 
  12   5   0    43383.07    41167.43    555.05 o 
  14   5   0     8748.78     8961.41    342.58 o 
  16   5   0     1734.15     2130.78    310.35 o 
  18   5   0      351.21      767.97    284.44 o 
  20   5   0    10377.49    10450.38    333.54 o 
  22   5   0     4562.96     3832.69    419.08 o 
   0   6   0    99456.95    94120.95    701.80 o 
   2   6   0    65579.04    66813.99    426.80 o 
   4   6   0      159.35      195.40    252.93 o 
   6   6   0     4274.54     4001.28    278.31 o 
   8   6   0    20574.15    20057.67    300.57 o 
  10   6   0    59125.91    56769.46    541.33 o 
  12   6   0     8728.97     8353.45    312.86 o 
  14   6   0     1176.21     1315.20    293.41 o 
  16   6   0     4096.90     4381.25    346.05 o 
  18   6   0      303.61      515.19    283.97 o 
  20   6   0     1378.95     1528.94    316.21 o 
   2   7   0    28373.65    29328.95    333.89 o 
   4   7   0      874.33     1281.62    227.55 o 
   6   7   0     2124.09     2667.12    245.66 o 
   8   7   0    10726.91    11110.83    287.62 o 
  10   7   0    21453.69    20844.52    313.36 o 
  12   7   0    15991.98    15222.00    422.06 o 
  14   7   0      147.04      257.58    299.31 o 
  16   7   0      144.00      371.23    317.40 o 
  18   7   0     4272.29     4208.89    296.99 o 
  20   7   0     3448.55     3611.62    305.40 o 
   0   8   0    37726.14    37734.34    472.54 o 
   2   8   0    32867.14    33431.31    343.34 o 
   4   8   0     5805.77     6032.31    265.93 o 
   6   8   0     1194.07     1645.00    236.81 o 
   8   8   0     2533.68     2663.15    279.02 o 
  10   8   0    16814.81    16712.74    294.01 o 
  12   8   0     5029.30     4731.73    265.46 o 
  14   8   0     1996.65     1977.15    260.75 o 
  16   8   0     1386.23     1318.70    312.93 o 
  18   8   0       44.88      112.37    318.32 o 
  20   8   0      101.17      119.45    291.99 o 
   2   9   0     2426.13     2616.41    240.93 o 
   4   9   0      596.24      586.77    247.22 o 
   6   9   0      325.12      402.66    247.25 o 
   8   9   0     2901.89     2805.78    245.23 o 
  10   9   0     4495.67     4486.17    260.30 o 
  12   9   0     7767.85     7753.03    289.53 o 
  14   9   0     5959.17     5831.83    280.11 o 
  16   9   0     1311.41     1500.77    306.03 o 
  18   9   0      608.59      789.13    323.07 o 
  20   9   0      810.52      586.71    305.05 o 
   0  10   0      315.73      259.34    343.99 o 
   2  10   0    11052.00    10388.67    241.54 o 
   4  10   0    14642.94    13839.07    261.50 o 
   6  10   0     9507.63     9168.39    253.40 o 
   8  10   0      338.09      376.56    259.54 o 
  10  10   0       55.75      143.51    233.90 o 
  12  10   0       21.74      100.66    253.99 o 
  14  10   0     2860.08     2997.89    299.07 o 
  16  10   0     1947.98     1884.84    277.01 o 
  18  10   0       11.19      106.12    339.73 o 
  20  10   0      853.66      512.28    731.02 o 
   2  11   0       71.66      183.65    228.07 o 
   4  11   0     1123.03     1330.26    245.36 o 
   6  11   0     2076.65     2192.67    254.98 o 
   8  11   0     7462.08     7332.18    266.45 o 
  10  11   0      546.02      652.90    272.90 o 
  12  11   0      123.19      227.67    233.40 o 
  14  11   0     1531.05     1620.66    288.91 o 
  16  11   0     5056.94     4791.33    317.68 o 
  18  11   0     1878.08     1371.55    345.69 o 
   0  12   0    23696.27    23332.84    415.86 o 
   2  12   0     6044.41     5965.91    272.01 o 
   4  12   0    34091.69    33086.27    315.69 o 
   6  12   0    25134.81    23978.31    448.62 o 
   8  12   0      190.68      380.67    244.20 o 
  10  12   0     5758.05     6157.07    288.18 o 
  12  12   0       39.92      136.87    246.30 o 
  14  12   0     3191.20     3503.30    287.92 o 
  16  12   0     2275.09     2496.32    311.42 o 
  18  12   0      516.23      708.72    362.22 o 
   2  13   0     3076.66     2824.27    267.94 o 
   4  13   0      283.86      366.68    238.39 o 
   6  13   0     6514.30     6139.53    286.70 o 
   8  13   0     3186.77     3231.39    250.04 o 
  10  13   0     2485.45     2613.11    278.56 o 
  12  13   0     1557.93     1648.89    265.21 o 
  14  13   0     3000.36     3066.72    297.44 o 
  16  13   0     7696.99     6959.17    332.45 o 
   0  14   0    12916.78    13701.76    373.43 o 
   2  14   0       43.83      172.78    258.64 o 
   4  14   0    18050.78    17676.20    288.86 o 
   6  14   0    27053.18    27178.86    313.19 o 
   8  14   0      235.81      445.81    234.57 o 
  10  14   0     4894.14     5302.05    290.79 o 
  12  14   0      856.70      990.55    261.05 o 
  14  14   0     2836.13     2820.25    289.19 o 
  16  14   0     3565.93     3216.10    325.22 o 
   2  15   0     8765.83     8996.70    289.21 o 
   4  15   0      160.84      314.82    233.90 o 
   6  15   0    10145.62     9818.23    281.69 o 
   8  15   0     8085.66     7809.00    271.36 o 
  10  15   0      906.99      942.18    304.41 o 
  12  15   0     2855.83     3060.78    292.78 o 
  14  15   0     1050.41      964.48    307.09 o 
   0  16   0    20079.00    20825.36    409.10 o 
   2  16   0      955.38     1113.19    255.92 o 
   4  16   0    22333.84    22872.19    413.14 o 
   6  16   0    16031.83    16460.81    319.81 o 
   8  16   0      983.67     1341.80    240.73 o 
  10  16   0    10611.88    11265.13    406.27 o 
  12  16   0      142.00      273.89    250.67 o 
  14  16   0     5717.52     4662.62    319.70 o 
   2  17   0     4192.90     4603.52    251.85 o 
   4  17   0      108.81      300.84    251.17 o 
   6  17   0     5444.95     5929.55    271.52 o 
   8  17   0     1787.21     1585.58    250.86 o 
  10  17   0      725.65      721.46    301.98 o 
  12  17   0     1008.09      879.83    273.82 o 
   0  18   0    11636.07    12158.23    399.78 o 
   2  18   0     1546.83     2102.58    236.84 o 
   4  18   0    11645.33    12080.09    277.81 o 
   6  18   0    11461.68    11896.87    252.23 o 
   8  18   0      330.32      452.54    255.92 o 
  10  18   0     8158.42     8161.54    356.25 o 
   2  19   0     2940.47     3033.05    283.05 o 
   4  19   0       45.41      479.59    268.06 o 
   6  19   0     2623.78     2382.29    280.77 o 
   8  19   0     1101.94     1000.36    261.48 o 
   0  20   0     6483.58     5486.23    447.68 o 
   2  20   0      866.38     1064.52    272.13 o 
   4  20   0     5852.72     5671.20    334.29 o 
   6  20   0     4998.45     3765.13    296.61 o 
   1   1   1     2062.66     2346.94    302.72 o 
   2   1   1      508.48      678.83    283.57 o 
   3   1   1    17430.82    18201.88    336.21 o 
   4   1   1    11136.70    11859.98    321.75 o 
   5   1   1      334.87      414.20    252.34 o 
   6   1   1     2708.10     2929.45    243.98 o 
   7   1   1      185.85      351.00    218.22 o 
   8   1   1     1388.58     1478.61    206.99 o 
   9   1   1      276.70      366.80    199.29 o 
  10   1   1     2875.40     2860.31    194.87 o 
  11   1   1       56.92      140.72    181.50 o 
  12   1   1      266.73      320.96    194.42 o 
  13   1   1      555.05      754.51    197.94 o 
  14   1   1       60.26      110.07    202.63 o 
  15   1   1      467.66      507.03    203.51 o 
  16   1   1       37.03      -37.36    179.82 o 
  17   1   1      593.63      586.38    200.15 o 
  18   1   1       26.79      142.59    201.87 o 
  19   1   1        6.92      218.96    210.63 o 
  20   1   1       40.51      181.02    227.78 o 
  21   1   1      185.47      330.71    251.95 o 
  22   1   1       13.65     -151.38    227.66 o 
   0   2   1     6677.11     7392.31    400.35 o 
   1   2   1     2253.48     2495.09    288.09 o 
   2   2   1     4722.23     5081.07    261.29 o 
   3   2   1     7735.87     8181.27    270.96 o 
   4   2   1     1715.46     1711.25    256.37 o 
   5   2   1     1318.49     1558.93    234.36 o 
   6   2   1    11817.72    11977.52    247.12 o 
   7   2   1     3548.18     3353.83    221.33 o 
   8   2   1      298.57      371.06    213.65 o 
   9   2   1       18.38       35.83    207.42 o 
  10   2   1     1272.14     1398.70    205.92 o 
  11   2   1       71.36      176.70    208.55 o 
  12   2   1     4973.23     4957.83    198.20 o 
  13   2   1      834.93      907.34    212.71 o 
  14   2   1        7.13      334.44    215.45 o 
  15   2   1       33.03       -1.74    198.24 o 
  16   2   1     1240.89     1350.30    198.31 o 
  17   2   1      489.57      638.93    185.26 o 
  18   2   1       16.00       87.78    191.33 o 
  19   2   1      397.52      562.84    201.38 o 
  20   2   1      802.91      917.41    205.96 o 
  21   2   1        5.20       48.98    228.06 o 
  22   2   1       24.95      123.85    236.58 o 
   1   3   1      950.61     1068.61    230.09 o 
   2   3   1     6071.92     6364.73    258.06 o 
   3   3   1     6774.33     7027.58    235.72 o 
   4   3   1      628.62      606.65    199.98 o 
   5   3   1     9331.19     9701.37    252.43 o 
   6   3   1     1440.97     1539.11    202.45 o 
   7   3   1      264.11      380.72    187.56 o 
   8   3   1     2094.91     2193.83    193.74 o 
   9   3   1     2883.26     2771.16    199.93 o 
  10   3   1     3673.28     3767.71    224.54 o 
  11   3   1      158.87      318.25    206.31 o 
  12   3   1     6045.43     6305.30    215.64 o 
  13   3   1     8919.76     8874.42    213.72 o 
  14   3   1       33.85      -75.69    195.62 o 
  15   3   1      346.81      511.91    189.81 o 
  16   3   1      318.60      470.23    205.54 o 
  17   3   1     3327.61     3265.01    199.77 o 
  18   3   1        9.85       43.99    202.49 o 
  19   3   1     2581.43     2543.59    199.74 o 
  20   3   1      737.90      723.63    202.42 o 
  21   3   1      200.12      373.56    194.79 o 
  22   3   1       63.06      182.77    225.26 o 
   0   4   1    62056.24    63148.42    515.38 o 
   1   4   1    11453.99    11468.45    256.64 o 
   2   4   1    13834.15    14105.74    247.46 o 
   3   4   1    18734.66    19175.30    256.59 o 
   4   4   1    12565.75    12445.40    223.50 o 
   5   4   1     1249.58     1483.23    205.23 o 
   6   4   1     9920.68     9557.31    217.18 o 
   7   4   1    11544.67    11090.83    202.51 o 
   8   4   1     1354.45     1423.52    182.72 o 
   9   4   1     3135.92     2960.62    204.46 o 
  10   4   1    14788.53    13875.95    227.10 o 
  11   4   1      386.69      349.60    201.70 o 
  12   4   1    10436.16    10338.51    225.64 o 
  13   4   1      286.93      362.15    210.12 o 
  14   4   1     1540.16     1652.84    226.66 o 
  15   4   1       43.78      197.04    199.92 o 
  16   4   1     6034.16     6101.37    209.49 o 
  17   4   1      765.56      930.38    195.32 o 
  18   4   1      774.10      816.34    191.09 o 
  19   4   1     1158.80     1375.75    204.45 o 
  20   4   1     2738.63     2954.06    200.05 o 
  21   4   1       17.35      107.23    202.45 o 
  22   4   1      312.47      377.45    202.42 o 
   1   5   1     4557.59     4870.72    201.99 o 
   2   5   1     1413.36     1480.35    198.48 o 
   3   5   1     9542.74     9533.25    203.12 o 
   4   5   1     2730.04     2836.40    188.34 o 
   5   5   1     4969.51     4868.89    188.46 o 
   6   5   1      705.73      804.01    185.70 o 
   7   5   1    10236.06    10595.24    220.32 o 
   8   5   1      498.22      737.86    183.89 o 
   9   5   1     1833.12     1593.60    186.67 o 
  10   5   1      255.73      314.40    200.31 o 
  11   5   1      312.84      375.95    200.75 o 
  12   5   1     4122.88     3979.94    203.09 o 
  13   5   1    19975.69    19431.48    241.96 o 
  14   5   1      412.04      669.75    208.66 o 
  15   5   1       34.76      286.09    219.57 o 
  16   5   1       10.34      130.76    207.55 o 
  17   5   1     5617.15     5623.10    219.83 o 
  18   5   1      106.32      178.74    195.23 o 
  19   5   1      440.57      734.98    211.66 o 
  20   5   1      215.76      241.40    203.86 o 
  21   5   1      824.49      822.12    202.91 o 
  22   5   1     1066.55      641.82    211.91 o 
   0   6   1    31082.01    29767.67    358.54 o 
   1   6   1    11921.88    11937.92    201.40 o 
   2   6   1    23575.88    23694.97    235.84 o 
   3   6   1    29247.13    28513.65    237.97 o 
   4   6   1     3615.75     2985.25    177.07 o 
   5   6   1     1433.30     1281.79    181.39 o 
   6   6   1    13393.32    13102.01    200.88 o 
   7   6   1    35677.26    35286.05    238.52 o 
   8   6   1     4347.06     4527.13    189.58 o 
   9   6   1     3538.95     3441.38    189.54 o 
  10   6   1    13874.66    13302.54    206.69 o 
  11   6   1      268.07      204.15    190.94 o 
  12   6   1    11164.31    10449.34    214.63 o 
  13   6   1     2129.51     2186.79    194.24 o 
  14   6   1     2760.73     3007.63    205.67 o 
  15   6   1     1969.92     2067.80    209.68 o 
  16   6   1     7733.94     8034.52    235.99 o 
  17   6   1     2993.57     3049.84    213.17 o 
  18   6   1        2.33      113.53    202.89 o 
  19   6   1      793.34      997.07    203.90 o 
  20   6   1     2899.09     2679.55    223.76 o 
  21   6   1      406.21      571.70    216.92 o 
   1   7   1      460.75      352.83    165.15 o 
   2   7   1     2357.77     2356.82    174.79 o 
   3   7   1      859.28      495.63    173.90 o 
   4   7   1     2367.83     2248.34    177.84 o 
   5   7   1    14486.20    14649.83    213.06 o 
   6   7   1     1558.21     1904.20    168.26 o 
   7   7   1      280.55      316.07    184.13 o 
   8   7   1      114.80      113.31    162.57 o 
   9   7   1      290.66      333.38    171.19 o 
  10   7   1      120.53      183.27    176.72 o 
  11   7   1     1466.66     1572.19    188.45 o 
  12   7   1    12000.53    11412.16    226.98 o 
  13   7   1    10457.65     9595.86    200.10 o 
  14   7   1      304.01      368.77    202.06 o 
  15   7   1      383.52      590.72    219.11 o 
  16   7   1       30.04      273.81    201.97 o 
  17   7   1     2558.87     2748.37    218.89 o 
  18   7   1      182.29      567.42    213.93 o 
  19   7   1     2271.93     2678.34    212.62 o 
  20   7   1      127.55      187.38    207.22 o 
  21   7   1      201.77      375.17    215.29 o 
   0   8   1    64266.05    62619.21    387.92 o 
   1   8   1    10687.04    10317.25    190.70 o 
   2   8   1    12106.28    11936.32    199.53 o 
   3   8   1    19016.48    17762.78    208.51 o 
   4   8   1     6505.02     6284.40    186.40 o 
   5   8   1     6824.26     7235.88    183.42 o 
   6   8   1    14306.41    14263.77    191.35 o 
   7   8   1    23237.86    22517.70    201.80 o 
   8   8   1     2176.82     2158.46    177.91 o 
   9   8   1     3150.57     3233.69    187.76 o 
  10   8   1    17166.21    16418.07    219.52 o 
  11   8   1      711.72      611.98    173.97 o 
  12   8   1    10820.85    10049.50    199.75 o 
  13   8   1     1728.66     1608.20    201.06 o 
  14   8   1      667.56      676.39    181.20 o 
  15   8   1     4428.19     4430.01    218.36 o 
  16   8   1     7409.98     7577.12    226.61 o 
  17   8   1     1040.07     1259.64    244.90 o 
  18   8   1      709.83      744.12    218.80 o 
  19   8   1      197.13      239.89    227.18 o 
  20   8   1     2352.16     2138.74    222.53 o 
  21   8   1       45.49      217.45    220.60 o 
   1   9   1     2031.80     2163.43    169.25 o 
   2   9   1     2899.34     2724.79    179.93 o 
   3   9   1    11920.22    11556.77    183.08 o 
   4   9   1     3485.26     3452.53    177.91 o 
   5   9   1     7732.21     7584.18    174.74 o 
   6   9   1       60.39      141.52    176.57 o 
   7   9   1      482.85      473.28    162.91 o 
   8   9   1       82.66       57.97    187.43 o 
   9   9   1     3718.74     3823.30    177.02 o 
  10   9   1     2175.26     2213.03    174.82 o 
  11   9   1     3685.92     3513.87    181.69 o 
  12   9   1     6514.93     6610.40    194.69 o 
  13   9   1    14386.23    13810.62    214.88 o 
  14   9   1     1046.52     1228.27    202.62 o 
  15   9   1      949.47     1131.65    203.93 o 
  16   9   1      398.22      367.30    221.80 o 
  17   9   1     3051.06     3341.72    238.76 o 
  18   9   1       24.78      215.20    218.02 o 
  19   9   1     2737.54     2506.45    233.36 o 
  20   9   1     1584.63     1282.38    228.26 o 
   0  10   1    42494.59    41552.44    332.54 o 
   1  10   1    11908.80    11554.92    179.68 o 
   2  10   1    14664.56    14075.13    192.45 o 
   3  10   1    21730.04    21181.07    202.57 o 
   4  10   1     2020.16     2105.13    173.40 o 
   5  10   1      668.24      766.33    167.56 o 
   6  10   1     7408.30     7279.86    182.13 o 
   7  10   1    24504.25    24024.19    210.75 o 
   8  10   1     1315.49     1497.07    176.70 o 
   9  10   1     8930.56     9011.36    197.24 o 
  10  10   1    15684.57    15514.96    214.46 o 
  11  10   1       86.97      181.16    166.99 o 
  12  10   1     7860.19     7655.05    187.77 o 
  13  10   1      335.01      463.69    186.44 o 
  14  10   1      415.47      608.26    190.78 o 
  15  10   1     1718.51     1843.94    205.46 o 
  16  10   1     4394.65     4422.22    218.06 o 
  17  10   1     2239.46     2328.56    239.35 o 
  18  10   1      443.25      572.65    245.92 o 
  19  10   1       69.97      177.24    230.83 o 
  20  10   1     1010.54      811.66    400.84 o 
   1  11   1     4374.96     4165.43    181.07 o 
   2  11   1       64.77       79.44    165.79 o 
   3  11   1     3351.83     3324.97    161.70 o 
   4  11   1     1272.13     1398.32    171.81 o 
   5  11   1     3080.42     3061.11    175.51 o 
   6  11   1      924.02      943.98    169.33 o 
   7  11   1      400.15      366.01    174.11 o 
   8  11   1      238.03      381.93    186.45 o 
   9  11   1      311.65      318.19    177.08 o 
  10  11   1     1686.67     1931.34    193.11 o 
  11  11   1     5282.59     5142.49    177.76 o 
  12  11   1     2296.77     2483.57    179.94 o 
  13  11   1     7989.49     7741.73    205.00 o 
  14  11   1     2028.23     2140.49    208.70 o 
  15  11   1      803.11      881.68    203.17 o 
  16  11   1      328.16      280.88    216.97 o 
  17  11   1     2211.04     2317.63    225.79 o 
  18  11   1       10.30      132.95    231.08 o 
  19  11   1     2688.09     2053.70    253.54 o 
   0  12   1    33308.20    33048.59    295.02 o 
   1  12   1    14651.62    14593.39    199.14 o 
   2  12   1    15950.47    15468.55    190.45 o 
   3  12   1    15141.92    14699.41    189.17 o 
   4  12   1     1333.80     1436.98    167.66 o 
   5  12   1     1432.38     1671.87    170.09 o 
   6  12   1     3499.48     3585.11    178.04 o 
   7  12   1    19823.78    19270.80    209.37 o 
   8  12   1      987.53     1012.13    171.42 o 
   9  12   1    10216.42    10230.18    203.54 o 
  10  12   1     8407.81     8599.14    200.33 o 
  11  12   1     1011.79     1095.61    186.08 o 
  12  12   1     4414.16     4582.14    184.02 o 
  13  12   1      138.72      341.75    188.68 o 
  14  12   1       34.19       70.58    193.23 o 
  15  12   1     1781.00     1836.76    217.22 o 
  16  12   1     1247.43     1361.06    215.00 o 
  17  12   1     1724.01     1755.80    221.50 o 
  18  12   1      231.82      379.81    243.76 o 
   1  13   1     3946.57     4235.09    169.48 o 
   2  13   1     1297.48     1467.51    167.08 o 
   3  13   1     8699.45     8638.71    185.94 o 
   4  13   1     2866.80     3070.99    172.07 o 
   5  13   1     4050.37     4222.12    183.46 o 
   6  13   1      286.67      211.03    169.59 o 
   7  13   1      930.56     1172.23    171.14 o 
   8  13   1       53.69       25.48    161.98 o 
   9  13   1      591.49      586.16    167.52 o 
  10  13   1      531.50      659.69    181.29 o 
  11  13   1     2560.21     2665.42    194.63 o 
  12  13   1     2808.60     2761.55    181.23 o 
  13  13   1     5722.52     5714.32    194.81 o 
  14  13   1     3751.39     3864.35    205.36 o 
  15  13   1      704.17      794.82    212.63 o 
  16  13   1       35.96       17.08    211.98 o 
  17  13   1     2116.36     1729.03    226.93 o 
   0  14   1     5634.20     5683.64    270.72 o 
   1  14   1      131.07      147.25    168.54 o 
   2  14   1     1466.79     1601.40    172.14 o 
   3  14   1     4636.80     4805.54    175.42 o 
   4  14   1      246.88      262.51    173.88 o 
   5  14   1       77.70      117.99    179.59 o 
   6  14   1      531.69      801.29    183.74 o 
   7  14   1     3337.44     3492.87    176.32 o 
   8  14   1      943.36      997.21    182.19 o 
   9  14   1     2151.45     2421.58    171.51 o 
  10  14   1     5356.59     5608.53    205.23 o 
  11  14   1      263.50      378.25    191.14 o 
  12  14   1      983.74     1098.34    181.74 o 
  13  14   1      338.07      474.22    192.16 o 
  14  14   1       16.39       74.95    202.73 o 
  15  14   1     1152.58     1141.44    209.46 o 
  16  14   1       99.49      284.10    237.27 o 
   1  15   1      574.39      794.19    162.70 o 
   2  15   1      134.12      145.08    177.59 o 
   3  15   1     9859.88     9728.65    178.54 o 
   4  15   1     1730.26     1855.93    178.96 o 
   5  15   1     4414.88     4604.73    172.34 o 
   6  15   1      499.74      523.44    168.13 o 
   7  15   1      326.64      357.26    169.28 o 
   8  15   1     1222.18     1479.26    172.36 o 
   9  15   1      531.31      778.71    175.07 o 
  10  15   1      120.79      395.39    180.20 o 
  11  15   1      612.51      915.73    185.97 o 
  12  15   1      477.52      491.43    173.21 o 
  13  15   1     2389.90     2485.18    196.35 o 
  14  15   1     2796.89     2450.94    206.51 o 
  15  15   1      641.61      792.61    213.42 o 
   0  16   1     2588.36     2502.13    259.27 o 
   1  16   1      205.00      430.82    166.21 o 
   2  16   1     2360.99     2654.78    183.89 o 
   3  16   1     1639.09     1821.86    161.63 o 
   4  16   1     2069.08     1939.38    192.37 o 
   5  16   1      551.24      671.12    179.83 o 
   6  16   1      317.50      302.03    172.60 o 
   7  16   1     3503.63     3516.86    190.34 o 
   8  16   1       83.79      194.89    177.34 o 
   9  16   1     1905.06     2059.30    174.74 o 
  10  16   1      962.92      915.84    194.72 o 
  11  16   1        3.18      100.28    198.21 o 
  12  16   1      673.01      788.88    198.87 o 
  13  16   1      143.44      196.91    200.25 o 
  14  16   1      442.74      542.95    209.81 o 
   1  17   1     1339.22     1774.47    182.26 o 
   2  17   1      235.59      406.00    174.22 o 
   3  17   1     3411.26     3426.58    170.42 o 
   4  17   1      326.73      494.86    187.56 o 
   5  17   1      841.78      881.17    179.77 o 
   6  17   1      123.38      503.38    183.12 o 
   7  17   1       28.60       60.11    181.27 o 
   8  17   1        6.25       68.30    177.57 o 
   9  17   1      125.67       70.29    183.17 o 
  10  17   1      574.09      519.02    195.81 o 
  11  17   1     1789.93     1743.31    198.00 o 
  12  17   1      917.18      782.42    189.83 o 
  13  17   1      997.29      790.67    190.29 o 
   0  18   1     1885.98     2380.71    261.93 o 
   1  18   1       26.48      323.58    178.20 o 
   2  18   1     1174.37     1231.14    174.82 o 
   3  18   1        0.72      150.12    184.76 o 
   4  18   1     1890.82     2109.64    197.40 o 
   5  18   1        4.85      137.58    177.53 o 
   6  18   1     1479.85     1546.39    187.09 o 
   7  18   1     1350.31     1425.50    174.42 o 
   8  18   1       43.08       69.11    181.44 o 
   9  18   1     1452.82     1406.19    203.18 o 
  10  18   1      267.73      342.70    195.84 o 
  11  18   1      385.37      389.67    206.20 o 
   1  19   1      411.77      479.98    191.37 o 
   2  19   1       32.14      320.75    184.71 o 
   3  19   1     2354.49     2456.65    201.14 o 
   4  19   1       40.35      188.75    191.62 o 
   5  19   1      804.13      911.93    176.38 o 
   6  19   1      376.00      532.90    185.40 o 
   7  19   1      358.02      525.08    193.12 o 
   8  19   1      350.27      490.45    189.39 o 
   9  19   1      190.79      176.36    200.36 o 
   0  20   1        1.34      -82.11    290.47 o 
   1  20   1        2.95       98.61    182.90 o 
   2  20   1      522.23      591.45    208.63 o 
   3  20   1       42.56      -23.41    201.09 o 
   4  20   1     3216.87     2369.38    196.69 o 
   5  20   1      170.56      225.32    187.39 o 
   6  20   1     1998.12     1644.16    187.42 o 
   0   0   2        0.04       30.72    439.11 o 
   1   0   2     3792.90     4559.11    395.35 o 
   2   0   2      244.44      526.41    355.09 o 
   3   0   2    66882.40    70277.11    683.48 o 
   4   0   2     2293.54     2494.31    337.45 o 
   5   0   2    18038.64    19858.38    433.20 o 
   6   0   2     2517.85     2440.16    343.92 o 
   7   0   2    17709.32    19091.37    487.30 o 
   8   0   2      674.54      597.13    281.09 o 
   9   0   2     4596.67     3736.83    288.72 o 
  10   0   2     1607.85     1560.96    259.75 o 
  11   0   2    58281.93    57710.93   2657.56 o 
  12   0   2     1294.55     1204.09    277.12 o 
  13   0   2    12924.91    12668.95    464.48 o 
  14   0   2      174.54      540.17    239.10 o 
  15   0   2      554.08      651.86    284.51 o 
  16   0   2     2721.58     2799.57    309.43 o 
  17   0   2      604.49      797.53    282.91 o 
  18   0   2      671.92      673.85    278.31 o 
  19   0   2     8778.99     9210.93    290.80 o 
  20   0   2     2547.10     2683.23    387.79 o 
  21   0   2    10453.73    11445.50    588.68 o 
  22   0   2     2769.97     2435.94    344.89 o 
   1   1   2   239457.73   250544.78   2187.01 o 
   2   1   2      135.60      168.35    236.80 o 
   3   1   2     4316.11     4889.87    256.87 o 
   4   1   2     6663.20     6741.02    258.91 o 
   5   1   2    92008.97    92338.21   1271.48 o 
   6   1   2     4217.77     4174.33    220.42 o 
   7   1   2    20077.93    20942.76    432.69 o 
   8   1   2     1159.74     1108.47    207.22 o 
   9   1   2    66018.88    65566.81   1634.38 o 
  10   1   2     8687.09     8494.58    231.26 o 
  11   1   2    53947.25    52944.92   1688.17 o 
  12   1   2      266.57      327.55    193.15 o 
  13   1   2      590.34      610.45    195.63 o 
  14   1   2     7420.51     7193.17    200.49 o 
  15   1   2     6523.02     6225.95    191.73 o 
  16   1   2     2170.47     2228.55    187.93 o 
  17   1   2      252.36      387.32    206.63 o 
  18   1   2      672.70     1010.20    233.28 o 
  19   1   2     1055.39     1349.06    237.70 o 
  20   1   2     2331.17     2487.95    217.47 o 
  21   1   2     1025.53      879.00    214.30 o 
  22   1   2      389.02      296.55    247.83 o 
   0   2   2     1708.58     1826.35    359.64 o 
   1   2   2     5224.13     5549.70    252.20 o 
   2   2   2      211.92      325.70    232.36 o 
   3   2   2    14968.52    15410.60    285.28 o 
   4   2   2      506.82      532.75    206.91 o 
   5   2   2     6162.94     6472.33    221.72 o 
   6   2   2      389.19      322.98    212.32 o 
   7   2   2      838.50      974.09    202.03 o 
   8   2   2     3276.35     3135.25    218.44 o 
   9   2   2    16473.83    15042.94    312.90 o 
  10   2   2     1508.83     1626.57    201.24 o 
  11   2   2    62773.55    61501.89   1223.39 o 
  12   2   2     2371.87     2282.77    199.05 o 
  13   2   2    16847.63    16727.77    444.02 o 
  14   2   2       18.89       25.58    192.81 o 
  15   2   2      419.57      318.88    207.01 o 
  16   2   2     4224.20     4252.25    208.45 o 
  17   2   2      118.88      128.23    197.03 o 
  18   2   2     1035.93     1164.84    192.39 o 
  19   2   2     9579.21    10287.01    227.55 o 
  20   2   2     2139.20     2113.07    227.78 o 
  21   2   2     9777.65     9681.69    229.73 o 
  22   2   2     3276.47     2940.82    233.74 o 
   1   3   2   259022.80   265426.16    678.64 o 
   2   3   2       64.62      152.42    229.23 o 
   3   3   2    11046.05    12157.35    259.75 o 
   4   3   2     3626.03     3488.07    212.63 o 
   5   3   2      474.55      315.96    193.83 o 
   6   3   2     2082.84     2159.94    203.99 o 
   7   3   2     2041.84     2153.79    201.49 o 
   8   3   2      633.77      616.57    202.05 o 
   9   3   2    46732.84    44587.09    702.79 o 
  10   3   2     8977.29     8162.33    244.32 o 
  11   3   2    20771.25    19787.88    279.59 o 
  12   3   2     1270.27     1427.92    215.92 o 
  13   3   2      689.81      765.60    214.28 o 
  14   3   2     3563.54     3421.85    203.66 o 
  15   3   2     2398.40     2529.27    203.79 o 
  16   3   2     2142.87     2066.07    200.10 o 
  17   3   2      197.72      137.66    193.06 o 
  18   3   2      487.14      559.27    185.80 o 
  19   3   2      876.48     1003.37    193.09 o 
  20   3   2     1978.35     1970.52    206.89 o 
  21   3   2        4.70       65.59    225.23 o 
  22   3   2        1.48      263.31    227.39 o 
   0   4   2     2734.70     2754.68    304.40 o 
   1   4   2     5495.34     5578.02    223.66 o 
   2   4   2        6.83       89.59    215.56 o 
   3   4   2    25156.93    25921.19    265.33 o 
   4   4   2      212.34      231.24    190.83 o 
   5   4   2      153.86      127.01    181.38 o 
   6   4   2      170.38      308.93    180.05 o 
   7   4   2      121.98      372.82    204.27 o 
   8   4   2      816.18      724.96    191.09 o 
   9   4   2     3338.92     3076.88    189.81 o 
  10   4   2       34.74      160.66    203.64 o 
  11   4   2    31495.59    30326.96    359.38 o 
  12   4   2     1007.86      888.34    200.88 o 
  13   4   2    13332.31    13288.61    222.14 o 
  14   4   2        4.28      135.27    204.10 o 
  15   4   2        3.85      201.32    193.52 o 
  16   4   2     1394.93     1392.95    200.54 o 
  17   4   2      233.63      400.31    204.51 o 
  18   4   2     1228.99     1315.81    203.71 o 
  19   4   2     4630.46     5080.83    212.09 o 
  20   4   2      281.04      488.56    200.52 o 
  21   4   2     7743.95     7263.41    216.96 o 
  22   4   2      923.04      736.27    232.36 o 
   1   5   2   132575.64   136562.45    433.02 o 
   2   5   2       11.89       35.17    187.17 o 
   3   5   2     6994.57     7223.84    198.41 o 
   4   5   2     6478.95     6442.70    190.92 o 
   5   5   2     2403.42     2327.94    198.71 o 
   6   5   2      234.67      276.01    172.90 o 
   7   5   2     2580.65     2541.32    179.31 o 
   8   5   2     5260.58     5275.50    187.89 o 
   9   5   2    41898.27    40328.26    438.29 o 
  10   5   2     5097.82     4825.14    196.02 o 
  11   5   2    16840.00    16290.95    224.32 o 
  12   5   2      101.34      203.23    194.19 o 
  13   5   2     1209.43     1354.10    202.46 o 
  14   5   2     5061.03     5005.47    202.27 o 
  15   5   2     2083.80     2215.76    207.66 o 
  16   5   2     1144.15     1391.55    202.27 o 
  17   5   2      176.27      350.40    199.59 o 
  18   5   2     1311.79     1300.45    215.88 o 
  19   5   2      265.49      564.16    208.07 o 
  20   5   2      995.93     1177.25    203.50 o 
  21   5   2       79.05       17.35    206.40 o 
  22   5   2        5.52       85.37    206.62 o 
   0   6   2      337.68      492.00    252.95 o 
   1   6   2     1946.71     1792.55    181.89 o 
   2   6   2        0.49      -13.42    174.21 o 
   3   6   2      694.65      570.34    177.96 o 
   4   6   2       18.53       79.57    173.72 o 
   5   6   2       10.01      103.50    165.19 o 
   6   6   2      429.35      474.66    190.71 o 
   7   6   2      222.82      221.65    163.20 o 
   8   6   2     1914.26     2033.49    194.45 o 
   9   6   2    15076.40    14720.35    194.35 o 
  10   6   2       73.15      132.73    176.50 o 
  11   6   2    21585.73    21018.66    230.22 o 
  12   6   2      522.05      467.99    194.59 o 
  13   6   2     6203.13     6005.39    212.55 o 
  14   6   2      389.12      540.95    208.31 o 
  15   6   2     1073.29     1188.31    206.43 o 
  16   6   2      113.64      448.71    204.85 o 
  17   6   2     1057.91     1183.09    206.55 o 
  18   6   2      263.97      409.07    210.82 o 
  19   6   2     4722.73     4785.25    215.91 o 
  20   6   2      312.93      341.58    207.85 o 
  21   6   2     5828.15     4984.71    218.67 o 
   1   7   2    39067.13    38122.42    247.97 o 
   2   7   2     1417.45     1825.12    180.09 o 
   3   7   2    14478.22    14507.89    198.92 o 
   4   7   2       19.92       14.01    169.75 o 
   5   7   2     1186.20     1098.29    173.01 o 
   6   7   2     1425.47     1587.76    181.89 o 
   7   7   2     2538.61     2507.19    169.28 o 
   8   7   2       32.24      110.96    164.49 o 
   9   7   2     5738.09     5494.30    188.40 o 
  10   7   2     1593.30     1696.22    179.40 o 
  11   7   2    11666.10    11355.92    213.49 o 
  12   7   2     2126.71     2108.71    190.94 o 
  13   7   2       26.30      161.26    192.29 o 
  14   7   2      849.25      796.59    197.87 o 
  15   7   2        6.55       35.87    206.50 o 
  16   7   2     3612.72     3652.32    207.94 o 
  17   7   2       91.31      -31.66    216.20 o 
  18   7   2       65.69      292.34    207.78 o 
  19   7   2        3.12       65.23    227.56 o 
  20   7   2     1388.04     1037.98    203.88 o 
  21   7   2       44.89      259.78    207.12 o 
   0   8   2     1475.93     1316.25    235.99 o 
   1   8   2     4095.94     4253.34    178.38 o 
   2   8   2      169.17      152.88    165.48 o 
   3   8   2     1282.53     1419.57    170.10 o 
   4   8   2     1430.61     1368.59    187.90 o 
   5   8   2     1758.66     1848.68    170.51 o 
   6   8   2       46.38      169.78    168.56 o 
   7   8   2      127.88       61.06    175.26 o 
   8   8   2       23.48      104.96    166.63 o 
   9   8   2     8050.24     7947.44    176.41 o 
  10   8   2       69.51      144.32    164.77 o 
  11   8   2     4235.59     4207.09    200.21 o 
  12   8   2      236.76      308.77    177.41 o 
  13   8   2     4188.21     4112.80    192.91 o 
  14   8   2       78.89      188.04    199.47 o 
  15   8   2     2697.63     2677.47    215.94 o 
  16   8   2      708.13      905.36    218.31 o 
  17   8   2     1140.15     1165.81    231.50 o 
  18   8   2      205.26      251.68    208.87 o 
  19   8   2     1927.24     2142.08    232.65 o 
  20   8   2      157.99      337.46    219.93 o 
  21   8   2     2193.73     1451.04    245.81 o 
   1   9   2     9738.20     9355.11    185.14 o 
   2   9   2       72.43      166.78    155.52 o 
   3   9   2    15515.76    15115.70    194.64 o 
   4   9   2      415.13      476.15    169.47 o 
   5   9   2     6219.30     6054.36    176.03 o 
   6   9   2      146.12      233.58    167.41 o 
   7   9   2     5616.32     5665.89    181.15 o 
   8   9   2       98.05      295.28    186.70 o 
   9   9   2     3980.43     3995.94    175.35 o 
  10   9   2     1702.71     1540.73    188.69 o 
  11   9   2     3476.72     3517.71    181.83 o 
  12   9   2        9.81       76.15    177.23 o 
  13   9   2      281.34      429.54    191.92 o 
  14   9   2      116.75      352.83    197.09 o 
  15   9   2      349.06      275.33    203.56 o 
  16   9   2      843.77      800.99    227.80 o 
  17   9   2       28.42       54.47    215.35 o 
  18   9   2        3.60      108.05    214.04 o 
  19   9   2      303.36      375.23    221.90 o 
  20   9   2      935.02      748.45    229.52 o 
   0  10   2      450.64      563.50    244.42 o 
   1  10   2     1630.49     1657.33    160.02 o 
   2  10   2     1745.28     1740.03    161.62 o 
   3  10   2      151.58       82.13    163.02 o 
   4  10   2     1558.05     1537.34    176.97 o 
   5  10   2     1824.67     1885.31    165.41 o 
   6  10   2      958.28      999.84    166.56 o 
   7  10   2     1375.64     1561.87    173.39 o 
   8  10   2       40.66      194.32    179.52 o 
   9  10   2     3363.40     3345.93    173.26 o 
  10  10   2     1054.99     1018.70    186.70 o 
  11  10   2      348.97      552.38    166.20 o 
  12  10   2      345.56      344.45    183.78 o 
  13  10   2     2187.45     2130.42    192.37 o 
  14  10   2      324.44      258.40    186.90 o 
  15  10   2     3251.21     3145.89    194.26 o 
  16  10   2      123.72      231.51    220.80 o 
  17  10   2     1421.88     1580.57    234.34 o 
  18  10   2       81.83      244.92    231.93 o 
  19  10   2      372.13      453.67    232.23 o 
   1  11   2        1.97      108.27    170.82 o 
   2  11   2     3119.48     3001.21    172.98 o 
   3  11   2     9036.52     9117.31    177.94 o 
   4  11   2     1611.56     1797.40    174.36 o 
   5  11   2    24893.26    24017.17    209.32 o 
   6  11   2      534.06      671.47    167.55 o 
   7  11   2     2688.36     2746.31    180.66 o 
   8  11   2      730.88      751.65    164.88 o 
   9  11   2      249.44      256.16    177.30 o 
  10  11   2      154.27      311.93    170.82 o 
  11  11   2       18.90      171.80    181.62 o 
  12  11   2      429.06      532.30    183.79 o 
  13  11   2      692.82      871.71    185.08 o 
  14  11   2      158.17      378.74    203.04 o 
  15  11   2     2386.17     2441.32    211.30 o 
  16  11   2        0.91       96.54    217.00 o 
  17  11   2      360.25      446.94    224.27 o 
  18  11   2       36.40      300.15    215.81 o 
  19  11   2      232.82      251.53    237.84 o 
   0  12   2    27399.37    26332.06    308.04 o 
   1  12   2      610.67      713.14    168.48 o 
   2  12   2      996.47     1085.56    172.39 o 
   3  12   2       16.49       41.73    164.73 o 
   4  12   2     7108.00     6966.42    184.29 o 
   5  12   2     2017.33     1975.30    180.73 o 
   6  12   2     3424.19     3401.94    167.01 o 
   7  12   2     2277.34     2368.04    172.96 o 
   8  12   2        0.51       38.55    166.30 o 
   9  12   2     2777.86     2727.10    189.11 o 
  10  12   2     4041.17     3838.63    170.43 o 
  11  12   2      102.15      375.24    178.75 o 
  12  12   2      113.51      197.95    175.52 o 
  13  12   2     1308.92     1375.58    196.01 o 
  14  12   2      759.92      868.21    208.23 o 
  15  12   2     3998.59     4082.53    206.61 o 
  16  12   2      278.76      396.93    209.22 o 
  17  12   2      791.81      789.03    224.69 o 
  18  12   2       39.79      360.08    236.19 o 
   1  13   2      235.76      324.24    176.45 o 
   2  13   2     3278.39     3218.38    175.25 o 
   3  13   2     4774.16     4826.44    169.09 o 
   4  13   2      152.92      151.92    171.86 o 
   5  13   2    13528.39    13442.51    207.26 o 
   6  13   2      291.65      509.99    164.94 o 
   7  13   2      615.21      851.56    166.03 o 
   8  13   2       84.31      124.65    172.41 o 
   9  13   2       82.78      192.85    189.36 o 
  10  13   2       13.96      128.38    167.11 o 
  11  13   2      408.47      525.16    185.31 o 
  12  13   2      100.05       71.02    187.11 o 
  13  13   2     1519.10     1614.24    189.39 o 
  14  13   2      431.02      544.31    207.40 o 
  15  13   2     3355.49     3417.53    208.34 o 
  16  13   2        3.93      -56.92    232.18 o 
  17  13   2      201.94      204.29    230.45 o 
   0  14   2       10.69     -125.72    220.08 o 
   1  14   2       45.23      129.79    166.50 o 
   2  14   2      218.18      559.80    161.01 o 
   3  14   2     1423.59     1292.72    162.50 o 
   4  14   2      928.09     1167.45    173.44 o 
   5  14   2     1100.34      857.32    177.78 o 
   6  14   2       27.86      126.26    166.24 o 
   7  14   2     3477.92     3612.45    176.35 o 
   8  14   2     1039.62     1156.45    173.63 o 
   9  14   2      297.26      431.43    181.58 o 
  10  14   2      190.60      480.60    174.93 o 
  11  14   2      105.54      -20.90    179.95 o 
  12  14   2      290.86      342.94    178.60 o 
  13  14   2      491.07      534.55    179.35 o 
  14  14   2        3.10      -10.48    184.65 o 
  15  14   2     4140.14     3740.73    223.09 o 
  16  14   2      331.68       80.43    223.36 o 
   1  15   2     1992.66     2334.24    182.98 o 
   2  15   2      734.32      890.03    169.77 o 
   3  15   2     4229.70     4411.02    175.47 o 
   4  15   2      685.79      694.61    165.31 o 
   5  15   2    14389.25    14547.53    195.92 o 
   6  15   2       64.58      379.64    180.64 o 
   7  15   2     3227.89     3407.41    179.20 o 
   8  15   2       76.44      117.69    175.75 o 
   9  15   2     1105.50     1335.40    184.37 o 
  10  15   2      334.08      692.92    173.84 o 
  11  15   2     1764.02     1783.72    194.18 o 
  12  15   2       77.75       44.42    186.94 o 
  13  15   2      133.98      422.82    196.16 o 
  14  15   2       85.73      216.63    205.19 o 
  15  15   2     1645.46     1503.89    224.13 o 
   0  16   2      114.82      590.88    254.30 o 
   1  16   2      216.55      441.45    172.44 o 
   2  16   2       19.93      -23.50    173.77 o 
   3  16   2       59.84      160.86    162.96 o 
   4  16   2      722.89     1176.02    180.22 o 
   5  16   2      953.38     1005.52    170.86 o 
   6  16   2      135.05      317.43    183.37 o 
   7  16   2     1373.29     1490.86    175.06 o 
   8  16   2      123.19       85.46    173.91 o 
   9  16   2       64.71      247.54    191.86 o 
  10  16   2      563.64      700.66    179.26 o 
  11  16   2      849.11     1059.82    200.14 o 
  12  16   2      512.42      515.47    174.49 o 
  13  16   2       14.95      141.13    203.75 o 
  14  16   2      482.24      426.97    197.59 o 
   1  17   2     2344.26     2679.42    181.07 o 
   2  17   2       88.54       20.85    181.41 o 
   3  17   2     1855.51     1883.79    171.46 o 
   4  17   2      358.49      529.94    180.70 o 
   5  17   2     9010.68     9338.13    195.06 o 
   6  17   2      494.81      733.71    177.05 o 
   7  17   2     1987.50     2171.55    183.15 o 
   8  17   2       80.02      304.56    182.73 o 
   9  17   2     1330.54     1606.68    193.37 o 
  10  17   2      166.17      220.79    185.13 o 
  11  17   2     1001.27     1040.94    195.23 o 
  12  17   2      168.03      257.03    180.55 o 
  13  17   2      367.36      480.59    221.37 o 
   0  18   2      323.58      458.15    256.08 o 
   1  18   2      507.10      543.35    178.10 o 
   2  18   2        2.24      265.74    186.93 o 
   3  18   2      171.17      368.03    181.51 o 
   4  18   2      285.09      540.33    171.27 o 
   5  18   2      396.05      624.27    187.08 o 
   6  18   2       27.35       75.28    167.08 o 
   7  18   2      788.82      965.97    182.61 o 
   8  18   2      731.76      766.56    189.03 o 
   9  18   2      117.11      275.76    189.99 o 
  10  18   2       70.52      114.18    190.13 o 
  11  18   2      269.75      205.47    212.11 o 
   1  19   2     1339.29     1433.05    197.81 o 
   2  19   2       78.82      252.38    186.26 o 
   3  19   2      428.07      504.59    174.41 o 
   4  19   2       96.23      253.28    175.59 o 
   5  19   2     3882.60     3707.19    194.21 o 
   6  19   2        6.21       60.15    176.79 o 
   7  19   2      740.96      734.83    189.97 o 
   8  19   2      140.77      158.63    185.04 o 
   9  19   2     1246.03     1018.31    213.41 o 
   0  20   2      140.09      355.43    268.48 o 
   1  20   2      301.18      418.44    179.58 o 
   2  20   2       95.22      191.26    193.20 o 
   3  20   2      132.44      181.79    181.62 o 
   4  20   2      189.81      310.14    187.76 o 
   5  20   2      296.96      400.61    191.02 o 
   6  20   2      314.52      309.65    456.31 o 
   1   1   3     1082.70     1234.42    227.65 o 
   2   1   3      131.33      117.25    221.46 o 
   3   1   3    16970.97    18314.45    266.39 o 
   4   1   3    45234.38    47837.95    685.46 o 
   5   1   3     5959.57     6383.73    211.60 o 
   6   1   3      793.58      719.16    194.79 o 
   7   1   3     3396.20     3288.65    197.01 o 
   8   1   3      794.25      733.54    204.15 o 
   9   1   3     5416.65     5556.55    204.88 o 
  10   1   3       43.76       73.51    213.28 o 
  11   1   3      230.91      255.75    186.00 o 
  12   1   3       10.32       56.97    175.30 o 
  13   1   3     2895.78     3096.03    197.75 o 
  14   1   3      273.09      346.98    180.93 o 
  15   1   3      359.88      281.83    197.20 o 
  16   1   3        7.36      120.27    197.18 o 
  17   1   3       43.58      160.00    210.69 o 
  18   1   3        3.98       69.94    185.46 o 
  19   1   3       49.16      297.77    213.35 o 
  20   1   3       28.00      -70.34    230.57 o 
  21   1   3       52.95      256.14    212.73 o 
  22   1   3       23.62       92.77    248.70 o 
   0   2   3       71.19      -23.21    288.97 o 
   1   2   3     7723.78     8130.13    228.03 o 
   2   2   3    45414.97    47573.79    325.65 o 
   3   2   3    42524.13    44259.64    317.33 o 
   4   2   3     4934.67     4855.48    206.02 o 
   5   2   3     1532.73     1911.02    196.95 o 
   6   2   3    11934.48    12574.70    226.08 o 
   7   2   3     3029.41     2957.10    196.60 o 
   8   2   3      130.79      164.80    187.98 o 
   9   2   3        6.18       67.52    195.61 o 
  10   2   3     2094.82     2080.62    204.28 o 
  11   2   3      132.95      260.12    204.48 o 
  12   2   3        0.64      103.29    189.81 o 
  13   2   3      592.01      691.27    183.91 o 
  14   2   3     4451.96     4351.89    197.51 o 
  15   2   3      762.13      762.82    198.91 o 
  16   2   3     1109.22     1197.80    205.56 o 
  17   2   3       51.50      210.33    195.01 o 
  18   2   3      418.76      339.59    216.81 o 
  19   2   3      264.15      380.65    207.27 o 
  20   2   3      413.67      591.37    197.39 o 
  21   2   3     1198.95     1065.93    212.13 o 
  22   2   3       19.03      120.93    216.02 o 
   1   3   3    34358.22    35515.97    289.87 o 
   2   3   3    67678.16    70106.66    360.87 o 
   3   3   3     4979.98     5307.10    224.00 o 
   4   3   3     2306.26     2246.71    194.32 o 
   5   3   3    22138.28    21852.98    255.42 o 
   6   3   3    19428.08    19131.04    242.54 o 
   7   3   3      144.11      206.43    183.78 o 
   8   3   3    25334.78    24781.88    333.95 o 
   9   3   3    21795.91    21379.58    353.54 o 
  10   3   3       91.45      154.02    191.81 o 
  11   3   3    11004.30    10675.54    236.62 o 
  12   3   3     2862.03     2843.32    222.78 o 
  13   3   3      530.84      629.17    212.28 o 
  14   3   3      279.32      455.65    212.01 o 
  15   3   3     9246.34     9092.17    279.46 o 
  16   3   3     5496.98     5414.49    208.00 o 
  17   3   3       28.55      170.48    209.23 o 
  18   3   3     1038.32     1099.17    192.84 o 
  19   3   3     2475.81     2607.79    195.17 o 
  20   3   3      147.66      262.86    200.63 o 
  21   3   3      670.06      548.40    219.29 o 
  22   3   3      334.28      426.69    220.39 o 
   0   4   3    21665.32    21558.85    349.93 o 
   1   4   3     9121.09     9290.08    226.94 o 
   2   4   3      392.87      401.61    209.64 o 
   3   4   3    18452.41    18532.73    247.94 o 
   4   4   3    33373.22    32805.34    257.77 o 
   5   4   3      639.52      707.96    182.41 o 
   6   4   3    25390.14    25296.12    275.67 o 
   7   4   3    10692.46    10555.98    205.01 o 
   8   4   3     2999.47     2765.89    182.37 o 
   9   4   3      426.33      594.95    195.12 o 
  10   4   3    17017.34    16653.83    234.06 o 
  11   4   3    12243.93    11892.01    283.25 o 
  12   4   3     3457.27     3215.93    197.86 o 
  13   4   3     2942.75     3028.61    194.21 o 
  14   4   3     8306.09     8496.68    219.32 o 
  15   4   3       12.61       97.11    197.33 o 
  16   4   3     2163.72     2129.94    199.91 o 
  17   4   3      390.10      488.99    190.17 o 
  18   4   3     3698.37     3797.05    202.07 o 
  19   4   3      198.86      151.46    189.05 o 
  20   4   3     1861.50     2090.39    201.24 o 
  21   4   3      682.97      821.82    211.22 o 
  22   4   3       37.07       47.26    216.16 o 
   1   5   3    82777.77    83595.18    359.32 o 
   2   5   3    90852.44    92868.70    446.77 o 
   3   5   3    23262.28    24104.23    231.35 o 
   4   5   3      427.63      332.50    189.29 o 
   5   5   3    26716.74    25458.63    223.91 o 
   6   5   3    21275.97    20074.29    217.15 o 
   7   5   3       20.63       63.51    169.89 o 
   8   5   3    20907.73    19625.42    239.22 o 
   9   5   3    29604.31    28027.87    294.37 o 
  10   5   3       56.30      200.25    189.88 o 
  11   5   3     9496.97     9055.88    218.22 o 
  12   5   3     6021.31     5821.76    200.71 o 
  13   5   3     5530.72     5499.85    208.34 o 
  14   5   3      699.98      670.28    205.78 o 
  15   5   3     8389.62     8542.47    215.22 o 
  16   5   3     3677.89     4094.41    210.53 o 
  17   5   3     1221.21     1432.86    201.03 o 
  18   5   3      846.50      962.65    210.63 o 
  19   5   3     3949.91     4221.09    215.35 o 
  20   5   3      357.21      412.62    203.55 o 
  21   5   3      666.07      639.53    210.09 o 
  22   5   3      285.91      215.56    255.25 o 
   0   6   3      628.09      329.47    278.55 o 
   1   6   3     8426.30     7572.71    194.34 o 
   2   6   3      169.29      367.01    173.55 o 
   3   6   3     8457.51     7683.23    187.43 o 
   4   6   3    22558.66    20629.47    212.83 o 
   5   6   3     1288.13     1355.15    182.43 o 
   6   6   3    30428.03    29473.82    248.68 o 
   7   6   3    17640.19    17011.81    207.16 o 
   8   6   3     6020.89     5738.99    183.93 o 
   9   6   3      529.77      459.52    184.52 o 
  10   6   3    17193.61    16253.89    288.48 o 
  11   6   3    19827.41    18817.68    214.60 o 
  12   6   3     4577.27     4487.32    206.31 o 
  13   6   3     2423.04     2534.09    216.88 o 
  14   6   3    11214.19    11032.19    222.92 o 
  15   6   3       24.91       71.12    190.32 o 
  16   6   3     4874.71     5049.18    216.79 o 
  17   6   3     4732.10     4714.75    220.47 o 
  18   6   3    10261.78    10018.07    225.34 o 
  19   6   3     2584.05     2885.42    207.52 o 
  20   6   3     1821.35     1781.78    214.03 o 
  21   6   3     2808.32     2190.58    215.18 o 
   1   7   3    80470.66    79035.59    317.52 o 
   2   7   3   114534.18   115828.13    352.31 o 
   3   7   3     2484.80     2402.24    171.11 o 
   4   7   3    13640.64    13749.95    193.36 o 
   5   7   3    30115.48    29341.20    227.91 o 
   6   7   3    20014.62    19202.45    222.14 o 
   7   7   3     1740.75     1942.91    166.28 o 
   8   7   3    43052.65    41769.73    411.35 o 
   9   7   3    34219.34    32583.64    401.30 o 
  10   7   3      233.76      316.23    173.24 o 
  11   7   3    21720.80    20712.61    227.24 o 
  12   7   3     5491.52     5417.05    198.74 o 
  13   7   3      878.41      858.85    205.47 o 
  14   7   3       54.05       87.49    213.13 o 
  15   7   3    11170.81    10770.61    212.31 o 
  16   7   3     7128.54     7274.83    217.48 o 
  17   7   3      666.40      796.33    199.52 o 
  18   7   3     3981.95     4166.97    215.86 o 
  19   7   3     2972.30     3175.09    213.40 o 
  20   7   3       24.46      212.88    217.05 o 
  21   7   3      955.32      831.12    219.02 o 
   0   8   3    18864.74    18027.75    274.69 o 
   1   8   3    23039.98    22985.47    210.36 o 
   2   8   3       12.87      126.92    170.08 o 
   3   8   3    26668.31    25895.15    221.51 o 
   4   8   3    57979.15    56740.58    258.58 o 
   5   8   3     1645.61     2012.39    171.03 o 
   6   8   3    21685.81    20760.08    212.72 o 
   7   8   3    19887.90    19263.33    201.80 o 
   8   8   3     4769.14     4597.72    183.14 o 
   9   8   3      122.68      339.79    163.70 o 
  10   8   3    20477.05    19656.85    347.76 o 
  11   8   3    23862.43    22544.98    340.62 o 
  12   8   3     1457.15     1506.44    189.20 o 
  13   8   3     6172.44     5815.30    197.24 o 
  14   8   3    14698.63    14148.24    229.26 o 
  15   8   3     1516.61     1488.13    196.40 o 
  16   8   3     2337.58     2251.86    212.84 o 
  17   8   3     1485.57     1829.45    216.84 o 
  18   8   3     3287.05     3600.14    231.15 o 
  19   8   3     1846.55     1876.60    216.12 o 
  20   8   3     2246.24     1975.41    225.57 o 
   1   9   3    63228.00    61070.27    264.64 o 
   2   9   3    47802.66    45685.13    245.82 o 
   3   9   3      369.95      200.03    176.42 o 
   4   9   3     6446.76     6348.53    177.66 o 
   5   9   3    22001.84    21298.64    207.80 o 
   6   9   3    22591.37    22056.30    217.53 o 
   7   9   3       41.67      138.66    178.58 o 
   8   9   3    39125.10    37736.13    328.94 o 
   9   9   3    31468.01    30158.06    303.82 o 
  10   9   3       55.19      177.79    174.96 o 
  11   9   3     9515.38     9123.63    186.97 o 
  12   9   3     6838.99     6658.93    182.91 o 
  13   9   3     2380.57     2581.14    197.83 o 
  14   9   3       86.00       58.29    210.41 o 
  15   9   3     8555.03     8256.21    218.39 o 
  16   9   3     8560.64     8445.46    229.21 o 
  17   9   3        4.39      115.65    219.54 o 
  18   9   3     4282.05     4325.22    239.33 o 
  19   9   3     4584.60     4229.12    225.13 o 
  20   9   3       26.77      129.38    218.52 o 
   0  10   3     5080.31     4997.62    232.29 o 
   1  10   3     4838.92     4691.31    174.44 o 
   2  10   3      253.59      481.34    163.80 o 
   3  10   3    24311.79    23391.84    207.73 o 
   4  10   3    38390.52    37470.65    225.95 o 
   5  10   3       17.33      -55.36    158.71 o 
   6  10   3    18241.70    18105.58    189.90 o 
   7  10   3     7891.93     7642.07    191.96 o 
   8  10   3     2217.95     2112.14    172.70 o 
   9  10   3       57.78      106.25    169.86 o 
  10  10   3     6073.68     5868.30    181.40 o 
  11  10   3     9067.78     9075.54    203.30 o 
  12  10   3     1618.87     1622.56    181.02 o 
  13  10   3     7760.86     7490.65    193.47 o 
  14  10   3    11507.07    11405.39    209.62 o 
  15  10   3      174.75      267.84    206.78 o 
  16  10   3      608.19      584.79    218.05 o 
  17  10   3      185.49      311.26    217.22 o 
  18  10   3     4108.62     3904.53    247.31 o 
  19  10   3     1215.08     1062.86    240.86 o 
   1  11   3    19292.89    19157.42    200.36 o 
   2  11   3    29792.62    29661.70    207.24 o 
   3  11   3       85.34      195.93    171.43 o 
   4  11   3     8983.41     8944.12    174.46 o 
   5  11   3     6817.21     6987.83    184.31 o 
   6  11   3    11505.30    11631.20    186.27 o 
   7  11   3     1504.78     1380.62    170.14 o 
   8  11   3    23378.93    22637.26    285.77 o 
   9  11   3    24704.60    24586.07    271.35 o 
  10  11   3      744.56      857.03    172.71 o 
  11  11   3     6895.78     6823.18    185.87 o 
  12  11   3     3159.78     3213.16    177.13 o 
  13  11   3     2988.02     3002.79    195.61 o 
  14  11   3       29.07      117.23    188.73 o 
  15  11   3     5047.71     4748.49    221.84 o 
  16  11   3     2912.69     3146.24    219.63 o 
  17  11   3        3.80       21.13    218.73 o 
  18  11   3     3335.61     3137.70    232.96 o 
  19  11   3     3142.48     2413.03    239.18 o 
   0  12   3     7117.19     6946.63    256.83 o 
   1  12   3    14182.14    13768.92    188.37 o 
   2  12   3     3362.78     3360.55    175.23 o 
   3  12   3    33793.68    32957.27    217.54 o 
   4  12   3    28577.14    28131.60    213.88 o 
   5  12   3      262.43      261.77    161.92 o 
   6  12   3     9447.65     9305.88    179.05 o 
   7  12   3     6076.11     5905.10    178.41 o 
   8  12   3     1695.20     1748.75    194.44 o 
   9  12   3      727.34      756.72    173.86 o 
  10  12   3     2968.49     3262.19    183.71 o 
  11  12   3     6060.89     6182.91    186.91 o 
  12  12   3     2018.39     2176.46    180.51 o 
  13  12   3     7167.45     7186.21    220.23 o 
  14  12   3     8074.17     8019.42    205.20 o 
  15  12   3       24.90       99.02    210.63 o 
  16  12   3      368.12      443.35    220.90 o 
  17  12   3       21.25      320.98    226.66 o 
  18  12   3     1834.79     1438.83    234.74 o 
   1  13   3    12143.50    11927.12    177.06 o 
   2  13   3     8895.01     8726.89    183.76 o 
   3  13   3      312.80      298.44    167.03 o 
   4  13   3     6523.66     6479.00    172.36 o 
   5  13   3     2591.51     2863.10    167.20 o 
   6  13   3    10715.22    10949.83    188.89 o 
   7  13   3     1855.96     1710.61    179.86 o 
   8  13   3    21103.92    21207.69    255.27 o 
   9  13   3    11447.07    11349.76    185.51 o 
  10  13   3     2052.63     2164.77    174.71 o 
  11  13   3     2245.56     2491.90    180.69 o 
  12  13   3     1972.65     2080.69    193.43 o 
  13  13   3      956.77      989.56    191.65 o 
  14  13   3       38.19      132.86    194.78 o 
  15  13   3     1401.61     1554.25    225.20 o 
  16  13   3     2888.11     2577.74    234.51 o 
  17  13   3      208.36      174.64    207.40 o 
   0  14   3     1679.45     2125.92    237.41 o 
   1  14   3     1773.45     1881.17    171.53 o 
   2  14   3     2572.57     2702.94    173.19 o 
   3  14   3     1779.29     1847.03    163.53 o 
   4  14   3     9396.98     9427.26    174.08 o 
   5  14   3      187.05      284.79    175.22 o 
   6  14   3     2339.61     2374.96    182.85 o 
   7  14   3      498.16      709.89    167.33 o 
   8  14   3      629.88      747.88    178.14 o 
   9  14   3        7.15      185.81    195.33 o 
  10  14   3       35.80       99.47    171.96 o 
  11  14   3     3119.79     3223.81    179.74 o 
  12  14   3     3424.78     3279.65    200.76 o 
  13  14   3     3513.89     3599.53    197.31 o 
  14  14   3     4257.36     4320.20    204.13 o 
  15  14   3      938.30      752.20    223.51 o 
  16  14   3       86.08      277.09    220.20 o 
   1  15   3     8589.35     8437.82    185.01 o 
   2  15   3     3594.36     3915.35    172.60 o 
   3  15   3      487.35      865.41    184.65 o 
   4  15   3     1728.44     1912.56    165.00 o 
   5  15   3      150.91       87.30    172.54 o 
   6  15   3     2618.99     2748.35    174.24 o 
   7  15   3     1245.25     1380.43    164.14 o 
   8  15   3     9543.96     9661.42    211.31 o 
   9  15   3     4608.02     4582.81    190.90 o 
  10  15   3     3382.40     3345.72    179.05 o 
  11  15   3      898.21     1014.25    177.92 o 
  12  15   3       12.19      186.32    192.45 o 
  13  15   3      674.35      708.19    195.05 o 
  14  15   3      140.06      340.12    213.65 o 
  15  15   3       28.46      -26.49    225.84 o 
   0  16   3      908.42      980.88    262.73 o 
   1  16   3     2226.35     2276.98    162.54 o 
   2  16   3     3046.22     3047.04    186.97 o 
   3  16   3     4720.00     4856.60    178.16 o 
   4  16   3     3724.63     3829.27    179.11 o 
   5  16   3      458.16      640.04    166.67 o 
   6  16   3      702.12      591.67    180.55 o 
   7  16   3      470.90      560.30    173.30 o 
   8  16   3       10.11      143.29    199.48 o 
   9  16   3        7.59      144.93    197.94 o 
  10  16   3      254.33      345.04    182.59 o 
  11  16   3     1224.64     1004.15    179.12 o 
  12  16   3      713.82      776.20    207.18 o 
  13  16   3     2835.59     2430.51    203.37 o 
  14  16   3     1503.86     1343.35    210.86 o 
   1  17   3      311.51      552.60    183.02 o 
   2  17   3      691.86      741.17    176.46 o 
   3  17   3     1370.37     1427.61    168.15 o 
   4  17   3      947.96     1064.04    183.97 o 
   5  17   3     1966.70     2027.74    180.12 o 
   6  17   3     1239.75     1477.86    180.03 o 
   7  17   3     2395.26     2747.73    189.63 o 
   8  17   3     3426.90     3555.35    198.95 o 
   9  17   3      474.86      460.06    198.07 o 
  10  17   3     1389.90     1484.41    180.67 o 
  11  17   3       53.13      143.34    177.72 o 
  12  17   3        3.39      128.45    207.95 o 
   0  18   3     1594.46     1812.75    264.86 o 
   1  18   3      134.29      183.70    191.24 o 
   2  18   3     2684.65     2888.52    189.60 o 
   3  18   3     1343.86     1714.51    186.69 o 
   4  18   3     1606.22     1895.20    178.08 o 
   5  18   3      616.58      807.38    184.73 o 
   6  18   3      218.41      427.59    179.97 o 
   7  18   3       18.59      137.31    186.92 o 
   8  18   3      204.86      218.19    194.36 o 
   9  18   3        3.41       88.56    192.47 o 
  10  18   3     1080.84     1013.04    189.51 o 
  11  18   3      245.16      157.61    205.62 o 
   1  19   3       63.64      206.48    189.80 o 
   2  19   3       29.53      134.71    185.61 o 
   3  19   3     1268.20     1192.91    195.44 o 
   4  19   3       21.23       70.42    178.03 o 
   5  19   3     2641.16     2529.32    184.97 o 
   6  19   3      177.49      213.98    186.05 o 
   7  19   3     2154.56     1657.74    208.22 o 
   8  19   3      286.88      350.21    190.06 o 
   9  19   3       85.46       92.37    656.79 o 
   0  20   3     4222.23     3035.32    286.67 o 
   1  20   3       46.83     -104.56    192.44 o 
   2  20   3     1801.69     1458.37    185.05 o 
   3  20   3      493.35      374.78    194.13 o 
   4  20   3       61.53      140.81    197.13 o 
   5  20   3      270.77      427.43    188.01 o 
   0   0   4    86935.11    92665.60   1870.87 o 
   1   0   4      892.59      972.69    296.49 o 
   2   0   4     5165.34     5734.16    310.14 o 
   3   0   4     1942.37     2190.69    298.42 o 
   4   0   4   545013.38   538501.81   7227.60 o 
   5   0   4    11518.73    11597.74    302.21 o 
   6   0   4   126935.30   133381.42   1117.97 o 
   7   0   4      706.22      710.95    285.18 o 
   8   0   4       83.86      471.73    281.11 o 
   9   0   4    10097.34    10115.40    362.71 o 
  10   0   4    38127.25    42725.88   1747.76 o 
  11   0   4    22870.43    23151.41    889.71 o 
  12   0   4     2936.39     2956.41    265.79 o 
  13   0   4       28.92      222.41    277.02 o 
  14   0   4    28983.32    28900.69    835.52 o 
  15   0   4     6828.56     6881.32    266.47 o 
  16   0   4      494.25      672.33    246.15 o 
  17   0   4     2201.13     2502.57    293.33 o 
  18   0   4      450.92      570.91    295.39 o 
  19   0   4     1455.37     1542.62    272.44 o 
  20   0   4     1522.72     1621.05    304.41 o 
  21   0   4      698.17      812.02    359.25 o 
  22   0   4      363.57      549.76    411.69 o 
   1   1   4        6.15       53.83    199.02 o 
   2   1   4      802.37      930.10    207.57 o 
   3   1   4     1223.00     1347.31    208.29 o 
   4   1   4     6724.00     7123.05    213.60 o 
   5   1   4      681.91      779.32    191.77 o 
   6   1   4    49755.16    48058.66    549.40 o 
   7   1   4      124.48       74.81    187.56 o 
   8   1   4    22016.98    18710.91    285.25 o 
   9   1   4       24.11       72.06    202.19 o 
  10   1   4     5137.14     5050.11    197.97 o 
  11   1   4     3854.59     3699.15    201.24 o 
  12   1   4       88.69      301.45    185.99 o 
  13   1   4       46.21      139.63    181.24 o 
  14   1   4      913.69     1396.99    197.50 o 
  15   1   4     4463.31     4226.87    201.90 o 
  16   1   4    20542.82    20327.14    411.23 o 
  17   1   4     4893.25     4595.16    195.22 o 
  18   1   4    17915.56    18344.00    309.79 o 
  19   1   4      219.90      165.12    198.00 o 
  20   1   4     1296.81     1516.81    226.98 o 
  21   1   4     3819.39     3270.75    245.94 o 
  22   1   4      331.80      252.55    230.94 o 
   0   2   4    17575.86    19563.38    339.99 o 
   1   2   4     1251.33     1325.03    195.49 o 
   2   2   4      860.30      982.90    193.28 o 
   3   2   4      967.78     1134.45    202.41 o 
   4   2   4    56746.87    58412.41    431.89 o 
   5   2   4     3235.86     3149.78    190.14 o 
   6   2   4    60029.18    60236.73    857.06 o 
   7   2   4       55.38       95.81    177.08 o 
   8   2   4    18697.61    19081.24    359.87 o 
   9   2   4     3119.50     2923.70    186.85 o 
  10   2   4      360.91      550.43    192.51 o 
  11   2   4     5413.30     5344.24    202.83 o 
  12   2   4     1926.07     1865.13    192.21 o 
  13   2   4      234.80      319.24    197.40 o 
  14   2   4    10658.31    10629.48    285.85 o 
  15   2   4     3213.22     3274.40    196.03 o 
  16   2   4     1029.11     1219.81    197.85 o 
  17   2   4      125.65      342.04    224.30 o 
  18   2   4      566.17      697.29    220.78 o 
  19   2   4     1552.56     1613.53    214.53 o 
  20   2   4      764.32      696.94    207.19 o 
  21   2   4      539.18      669.70    217.73 o 
  22   2   4      211.10      309.82    226.19 o 
   1   3   4     1057.81     1208.77    194.60 o 
   2   3   4    63368.27    66432.73    395.83 o 
   3   3   4      636.17      611.68    184.64 o 
   4   3   4     2329.63     2586.92    185.98 o 
   5   3   4      256.03      228.92    173.23 o 
   6   3   4    61055.28    60156.97    533.69 o 
   7   3   4     2762.66     2644.07    198.52 o 
   8   3   4    73181.20    71767.99    808.05 o 
   9   3   4     1351.20     1386.90    186.66 o 
  10   3   4     6786.07     6362.33    199.25 o 
  11   3   4      819.17      676.41    189.54 o 
  12   3   4      170.66      269.55    193.19 o 
  13   3   4     1216.58     1161.52    190.40 o 
  14   3   4      628.89      752.33    198.20 o 
  15   3   4      500.91      753.54    208.12 o 
  16   3   4    16037.80    16622.95    446.74 o 
  17   3   4     1740.97     1868.22    206.22 o 
  18   3   4    15580.71    16193.92    253.49 o 
  19   3   4      171.85      148.57    207.92 o 
  20   3   4     1749.85     1739.72    212.14 o 
  21   3   4     2420.80     2324.66    220.23 o 
  22   3   4       10.11      212.48    231.00 o 
   0   4   4      308.18      321.01    243.94 o 
   1   4   4       20.11       30.77    187.82 o 
   2   4   4    30988.58    32855.89    252.61 o 
   3   4   4      336.11      430.54    179.61 o 
   4   4   4    79433.88    79922.63    619.31 o 
   5   4   4     3249.71     3254.43    191.35 o 
   6   4   4    27653.89    26275.96    266.39 o 
   7   4   4      473.53      492.24    180.91 o 
   8   4   4       77.52       36.75    177.06 o 
   9   4   4     3611.71     3398.64    201.81 o 
  10   4   4     1876.92     2077.82    199.62 o 
  11   4   4     3577.05     3643.04    202.53 o 
  12   4   4     6153.17     6028.20    206.65 o 
  13   4   4      890.86      916.58    195.98 o 
  14   4   4    11017.51    11267.55    239.32 o 
  15   4   4     5498.21     5407.73    207.08 o 
  16   4   4     1220.51     1478.72    208.43 o 
  17   4   4      185.26      415.31    201.83 o 
  18   4   4      476.40      744.31    204.62 o 
  19   4   4     2364.64     2706.89    204.69 o 
  20   4   4      700.30      968.25    217.69 o 
  21   4   4     1434.52     1236.57    214.74 o 
  22   4   4      102.43      238.15    206.74 o 
   1   5   4     3160.49     3243.42    178.67 o 
   2   5   4    19000.91    19980.03    215.58 o 
   3   5   4        3.66       -5.73    187.27 o 
   4   5   4     6055.75     6663.15    179.06 o 
   5   5   4      116.54      179.78    171.91 o 
   6   5   4    15022.04    13968.81    202.30 o 
   7   5   4      722.74      677.14    181.23 o 
   8   5   4    35811.48    34764.65    412.47 o 
   9   5   4       98.04      354.24    171.99 o 
  10   5   4     6495.94     6495.73    196.38 o 
  11   5   4       18.37      137.17    191.76 o 
  12   5   4      314.00      622.95    209.36 o 
  13   5   4      989.40     1144.57    191.92 o 
  14   5   4     1495.50     1721.02    193.46 o 
  15   5   4      356.47      579.34    199.55 o 
  16   5   4    12085.94    12481.69    219.35 o 
  17   5   4      880.71     1018.85    200.26 o 
  18   5   4     7398.37     7422.60    218.68 o 
  19   5   4      280.62      399.82    205.85 o 
  20   5   4      796.72     1017.00    226.49 o 
  21   5   4      621.43      479.58    228.49 o 
   0   6   4    10557.19    11910.50    259.65 o 
   1   6   4      150.07      154.43    166.55 o 
   2   6   4    16422.29    17212.52    220.61 o 
   3   6   4     4483.05     4718.36    178.13 o 
   4   6   4    31956.43    31082.92    235.29 o 
   5   6   4     2271.21     2256.59    171.75 o 
   6   6   4    39914.09    39282.92    284.95 o 
   7   6   4     2185.53     2179.94    169.25 o 
   8   6   4     5293.42     4984.29    176.77 o 
   9   6   4     5095.57     4733.88    198.27 o 
  10   6   4       67.29       78.28    179.35 o 
  11   6   4     3899.67     3726.54    192.07 o 
  12   6   4      455.09      577.51    194.13 o 
  13   6   4      439.71      387.20    184.11 o 
  14   6   4     3149.81     3154.24    204.50 o 
  15   6   4     1171.38     1082.34    212.95 o 
  16   6   4     3095.09     3213.46    206.78 o 
  17   6   4      305.79      559.16    214.70 o 
  18   6   4      303.21      428.46    198.39 o 
  19   6   4     1782.67     2012.08    205.81 o 
  20   6   4     2188.91     1985.42    226.09 o 
  21   6   4     1196.55     1002.33    204.68 o 
   1   7   4     6790.63     6596.36    176.46 o 
   2   7   4     3419.73     3773.90    172.85 o 
   3   7   4       61.59       42.13    168.23 o 
   4   7   4     4092.18     4309.83    171.44 o 
   5   7   4     2581.93     2645.04    188.42 o 
   6   7   4    12571.39    12367.78    191.88 o 
   7   7   4        5.53       85.24    168.58 o 
   8   7   4     4160.20     3793.30    180.01 o 
   9   7   4      134.53      240.03    168.04 o 
  10   7   4      880.84      914.11    194.58 o 
  11   7   4      116.06      113.49    181.04 o 
  12   7   4      248.90      330.56    195.51 o 
  13   7   4       95.92      108.56    175.87 o 
  14   7   4     8686.24     8769.29    212.20 o 
  15   7   4       56.53       96.27    191.97 o 
  16   7   4     4878.54     5170.37    211.53 o 
  17   7   4      274.55      460.57    205.49 o 
  18   7   4      874.45     1074.37    216.65 o 
  19   7   4      373.37      520.47    213.78 o 
  20   7   4     1569.74     1524.89    223.91 o 
  21   7   4      488.16      274.67    225.13 o 
   0   8   4     4198.32     4299.57    269.17 o 
   1   8   4     1108.15     1294.01    173.41 o 
   2   8   4     7008.34     6667.24    179.48 o 
   3   8   4       73.96       91.35    165.85 o 
   4   8   4    15537.60    15188.51    190.76 o 
   5   8   4      263.51      393.21    159.58 o 
   6   8   4    23169.97    23217.35    211.15 o 
   7   8   4       62.89      214.31    158.96 o 
   8   8   4     5561.78     5640.72    180.78 o 
   9   8   4      872.52      851.05    172.77 o 
  10   8   4     2297.97     2257.35    187.41 o 
  11   8   4     1507.80     1458.28    189.70 o 
  12   8   4      124.03      207.64    183.30 o 
  13   8   4        1.79      131.94    196.38 o 
  14   8   4      430.93      577.72    194.83 o 
  15   8   4     1839.89     1890.02    210.93 o 
  16   8   4     1707.90     1779.29    211.12 o 
  17   8   4      299.87      390.18    194.55 o 
  18   8   4      143.15      364.90    210.81 o 
  19   8   4      160.50      529.62    210.47 o 
  20   8   4      384.36      455.18    230.27 o 
   1   9   4     1416.90     1178.99    167.84 o 
   2   9   4     1417.27     1402.79    160.30 o 
   3   9   4      108.11      101.60    161.35 o 
   4   9   4     1129.93     1132.00    167.31 o 
   5   9   4      365.74      402.39    175.59 o 
   6   9   4     3062.11     3033.88    183.64 o 
   7   9   4      485.41      530.93    168.77 o 
   8   9   4     4749.22     4650.97    165.85 o 
   9   9   4     1391.56     1464.15    164.44 o 
  10   9   4     2415.90     2426.81    174.78 o 
  11   9   4       83.14      259.69    184.40 o 
  12   9   4      808.92      902.12    183.83 o 
  13   9   4       95.30      242.42    186.88 o 
  14   9   4     4679.30     4698.57    192.83 o 
  15   9   4        5.64     -109.71    203.61 o 
  16   9   4     4825.74     4924.68    204.49 o 
  17   9   4       13.04        8.41    213.17 o 
  18   9   4     1464.26     1625.96    220.65 o 
  19   9   4       18.46      155.39    212.52 o 
  20   9   4      800.98      745.90    227.16 o 
   0  10   4     2670.06     2667.72    250.62 o 
   1  10   4     1116.54     1106.83    170.27 o 
   2  10   4     7797.95     7668.68    166.88 o 
   3  10   4     1568.95     1510.06    166.11 o 
   4  10   4     3624.65     3609.45    165.75 o 
   5  10   4      733.75      861.66    165.42 o 
   6  10   4     4966.54     4767.27    172.01 o 
   7  10   4      224.47      323.81    170.44 o 
   8  10   4     2144.36     2105.25    167.56 o 
   9  10   4     3296.41     3014.62    166.06 o 
  10  10   4     4708.72     4466.16    171.85 o 
  11  10   4      110.28      333.31    183.83 o 
  12  10   4      317.99      452.97    181.68 o 
  13  10   4       14.33      267.80    196.70 o 
  14  10   4        5.85       57.95    206.42 o 
  15  10   4      792.44      799.24    198.59 o 
  16  10   4      275.14      360.86    210.47 o 
  17  10   4        3.20      241.32    208.52 o 
  18  10   4       26.18      -31.63    220.35 o 
  19  10   4      140.53      201.63    222.35 o 
   1  11   4     5927.92     5568.61    180.22 o 
   2  11   4     1490.18     1559.93    164.71 o 
   3  11   4      563.29      527.08    159.67 o 
   4  11   4     3803.35     3801.66    174.04 o 
   5  11   4     5866.43     5576.69    171.46 o 
   6  11   4        0.45      -97.95    162.67 o 
   7  11   4     1580.84     1517.08    173.60 o 
   8  11   4      421.75      372.96    172.74 o 
   9  11   4     2386.35     2333.07    171.27 o 
  10  11   4     1269.54     1362.45    180.58 o 
  11  11   4     2708.40     2666.10    169.32 o 
  12  11   4     4212.09     4135.27    193.76 o 
  13  11   4        9.76      161.14    184.43 o 
  14  11   4     4271.76     4327.04    198.90 o 
  15  11   4      281.54      175.85    203.35 o 
  16  11   4      276.88      409.35    207.89 o 
  17  11   4      381.91      509.44    212.52 o 
  18  11   4       76.16       49.23    222.18 o 
  19  11   4       89.20      248.27    231.55 o 
   0  12   4    11326.56    10781.97    285.61 o 
   1  12   4       31.38      109.51    160.63 o 
   2  12   4     9992.98     9726.32    191.78 o 
   3  12   4     1069.31      931.12    167.96 o 
   4  12   4        4.16      190.09    164.02 o 
   5  12   4      286.63      457.67    170.01 o 
   6  12   4      624.43      679.82    155.68 o 
   7  12   4     3440.00     3169.51    180.91 o 
   8  12   4     2575.50     2815.41    164.79 o 
   9  12   4      231.49      334.40    164.11 o 
  10  12   4     5348.50     5173.73    174.51 o 
  11  12   4      192.87      326.36    165.03 o 
  12  12   4       76.51      210.43    195.21 o 
  13  12   4      161.01      202.42    189.76 o 
  14  12   4      468.08      644.89    196.57 o 
  15  12   4      133.44      126.93    204.65 o 
  16  12   4      140.60       48.47    205.52 o 
  17  12   4       62.26      205.91    215.46 o 
  18  12   4       20.98       -0.38    210.63 o 
   1  13   4       62.98       -2.56    163.49 o 
   2  13   4     5028.59     4971.50    168.43 o 
   3  13   4      248.05      246.96    152.52 o 
   4  13   4     1419.97     1536.86    157.40 o 
   5  13   4     5294.08     5083.09    171.08 o 
   6  13   4     1715.13     1895.12    164.91 o 
   7  13   4       21.23       58.58    175.27 o 
   8  13   4       11.55      123.68    173.36 o 
   9  13   4     1071.33     1030.61    168.80 o 
  10  13   4     1009.07     1372.44    173.94 o 
  11  13   4     2139.57     1998.23    175.23 o 
  12  13   4     3858.79     4013.14    194.14 o 
  13  13   4      311.92      475.09    187.01 o 
  14  13   4     1314.15     1491.06    198.16 o 
  15  13   4     1079.66     1123.98    224.46 o 
  16  13   4        4.15       21.79    195.36 o 
  17  13   4      978.47      837.90    216.01 o 
   0  14   4     2551.77     2498.72    259.48 o 
   1  14   4      234.48      206.28    172.55 o 
   2  14   4     4970.61     4896.56    176.06 o 
   3  14   4      949.31      969.33    173.66 o 
   4  14   4      302.27      433.88    159.11 o 
   5  14   4        2.78       53.63    170.01 o 
   6  14   4        7.61      106.77    164.32 o 
   7  14   4      438.87      579.01    165.15 o 
   8  14   4      725.82      894.10    175.73 o 
   9  14   4       67.00       78.98    182.14 o 
  10  14   4     3200.56     3271.81    181.39 o 
  11  14   4       17.64       25.08    172.33 o 
  12  14   4     1074.36     1154.91    193.94 o 
  13  14   4      145.53       95.95    191.50 o 
  14  14   4      154.36      360.52    212.21 o 
  15  14   4       16.43        7.09    203.38 o 
  16  14   4       92.64      164.14    236.95 o 
   1  15   4      665.68      858.37    182.06 o 
   2  15   4     6727.79     6818.79    173.39 o 
   3  15   4      211.57      129.86    157.67 o 
   4  15   4     2300.82     2486.50    181.69 o 
   5  15   4      113.02      163.86    165.58 o 
   6  15   4     1275.42     1478.68    165.10 o 
   7  15   4      896.00     1034.98    168.63 o 
   8  15   4      949.28     1059.38    170.47 o 
   9  15   4       47.56      171.06    178.86 o 
  10  15   4     1399.52     1769.61    171.65 o 
  11  15   4      633.17      825.50    181.14 o 
  12  15   4     5050.75     5310.30    202.54 o 
  13  15   4      165.01      252.46    192.98 o 
  14  15   4     1214.92     1245.33    206.83 o 
  15  15   4      117.43      159.33    224.30 o 
   0  16   4     6787.73     7137.24    258.08 o 
   1  16   4      209.01      474.28    178.19 o 
   2  16   4     1164.12     1354.83    168.06 o 
   3  16   4       66.90      340.45    180.28 o 
   4  16   4      541.95      685.70    165.32 o 
   5  16   4        5.46      118.00    165.99 o 
   6  16   4      327.28      409.14    181.01 o 
   7  16   4       30.97      230.91    170.06 o 
   8  16   4     1092.56     1188.09    189.42 o 
   9  16   4      200.12      349.45    183.48 o 
  10  16   4     2073.69     2316.22    181.20 o 
  11  16   4      683.35      708.79    180.97 o 
  12  16   4       90.40      159.53    197.57 o 
  13  16   4      191.82      317.05    193.21 o 
  14  16   4      171.86      325.94    217.30 o 
   1  17   4      296.51      298.46    185.67 o 
   2  17   4     3536.22     3755.79    180.75 o 
   3  17   4       59.30       95.99    168.93 o 
   4  17   4     1168.79     1268.35    192.37 o 
   5  17   4       80.18      361.26    176.96 o 
   6  17   4      651.67      805.24    182.28 o 
   7  17   4      504.01      640.92    178.86 o 
   8  17   4     1189.61     1265.78    191.96 o 
   9  17   4      274.94      352.92    186.69 o 
  10  17   4      405.70      498.97    181.75 o 
  11  17   4      119.41      120.83    197.50 o 
  12  17   4     2323.68     1959.33    201.24 o 
   0  18   4     3419.63     3781.50    257.08 o 
   1  18   4      184.54      317.72    193.21 o 
   2  18   4      366.75      568.51    174.90 o 
   3  18   4      190.20      365.50    177.13 o 
   4  18   4      530.32      716.75    174.16 o 
   5  18   4        3.85      140.95    181.71 o 
   6  18   4      417.51      791.05    198.71 o 
   7  18   4      429.93      469.33    182.15 o 
   8  18   4      986.70     1066.86    198.18 o 
   9  18   4       58.48       30.35    180.15 o 
  10  18   4     1825.73     1743.22    193.92 o 
   1  19   4       61.96       96.07    185.24 o 
   2  19   4     1161.27     1037.86    185.06 o 
   3  19   4       41.13      -23.49    193.37 o 
   4  19   4      728.13      899.03    189.51 o 
   5  19   4      270.17      274.29    186.38 o 
   6  19   4      144.01      301.98    186.60 o 
   7  19   4      101.86      225.86    195.60 o 
   8  19   4      613.32      679.84    211.71 o 
   0  20   4     2453.85     2048.24    262.02 o 
   1  20   4       37.14      240.13    174.42 o 
   2  20   4      137.25      300.62    178.12 o 
   3  20   4      266.20      306.14    184.32 o 
   4  20   4      720.01      717.63    191.54 o 
   5  20   4      522.68      486.98    192.76 o 
   1   1   5     8118.61     8754.92    209.15 o 
   2   1   5     1134.12     1414.07    203.80 o 
   3   1   5     7284.57     7818.66    206.65 o 
   4   1   5    13481.75    14559.30    214.70 o 
   5   1   5       80.50      110.07    171.45 o 
   6   1   5     1351.45     1651.51    180.50 o 
   7   1   5     1122.54     1341.19    197.84 o 
   8   1   5      831.23      906.17    196.02 o 
   9   1   5     4628.15     4679.59    206.17 o 
  10   1   5     1452.67     1493.45    205.12 o 
  11   1   5     2118.43     2290.34    199.69 o 
  12   1   5     1155.94     1157.26    190.36 o 
  13   1   5      249.97      378.93    195.60 o 
  14   1   5       10.68       91.24    189.45 o 
  15   1   5      572.20      528.14    184.35 o 
  16   1   5      342.26      316.63    182.69 o 
  17   1   5      237.43      208.61    184.87 o 
  18   1   5        7.71       82.84    187.79 o 
  19   1   5      353.52      323.70    187.43 o 
  20   1   5      854.29      693.96    228.16 o 
  21   1   5       50.18      159.30    238.12 o 
  22   1   5        0.53      244.35    221.39 o 
   0   2   5    17062.17    18232.71    313.37 o 
   1   2   5      418.13      543.02    184.47 o 
   2   2   5     6015.00     6578.81    192.46 o 
   3   2   5    13610.90    14417.65    208.34 o 
   4   2   5     6701.56     7124.15    189.52 o 
   5   2   5      406.84      534.90    168.63 o 
   6   2   5       49.15       64.05    169.21 o 
   7   2   5      155.28      256.14    175.19 o 
   8   2   5     4032.40     4296.70    189.02 o 
   9   2   5     2070.01     2483.06    189.80 o 
  10   2   5       60.24      162.60    175.30 o 
  11   2   5       39.82       38.04    178.92 o 
  12   2   5     1506.12     1730.96    196.57 o 
  13   2   5       28.92      -38.64    194.53 o 
  14   2   5      921.94      972.50    203.46 o 
  15   2   5     1406.85     1608.44    196.62 o 
  16   2   5      154.87      350.69    203.79 o 
  17   2   5      157.92      227.84    197.22 o 
  18   2   5      521.80      763.26    207.07 o 
  19   2   5       22.21      215.61    204.32 o 
  20   2   5       69.42      193.81    215.21 o 
  21   2   5      226.19      169.67    213.66 o 
  22   2   5      230.73      289.56    216.46 o 
   1   3   5     1168.26     1183.16    173.90 o 
   2   3   5     5249.44     5338.46    191.06 o 
   3   3   5       95.71      134.96    173.05 o 
   4   3   5     1510.33     1651.42    174.05 o 
   5   3   5    15429.29    15503.56    209.46 o 
   6   3   5      595.90      653.42    169.60 o 
   7   3   5    12502.29    12878.03    200.75 o 
   8   3   5     2291.54     2320.77    175.06 o 
   9   3   5      326.50      376.58    178.79 o 
  10   3   5      208.71      359.21    179.94 o 
  11   3   5     4385.63     4412.41    185.09 o 
  12   3   5      303.31      452.84    185.23 o 
  13   3   5       11.57      250.85    194.25 o 
  14   3   5      126.35      235.86    198.58 o 
  15   3   5      914.51     1115.48    203.85 o 
  16   3   5       18.99      -68.76    208.68 o 
  17   3   5     1506.28     1490.60    235.44 o 
  18   3   5      311.39      229.09    210.60 o 
  19   3   5      156.58      331.49    205.10 o 
  20   3   5     1030.07     1282.00    211.29 o 
  21   3   5      605.15      518.98    219.24 o 
  22   3   5        3.29       82.50    224.24 o 
   0   4   5    13635.21    13948.14    287.54 o 
   1   4   5    12291.87    13387.54    197.40 o 
   2   4   5     2313.56     2367.47    161.07 o 
   3   4   5     6417.72     6610.31    178.15 o 
   4   4   5     2688.82     2772.82    167.72 o 
   5   4   5     6543.44     6896.17    175.28 o 
   6   4   5      909.44      999.02    169.29 o 
   7   4   5    10866.11    10754.97    198.70 o 
   8   4   5    10331.75    10131.69    214.82 o 
   9   4   5       68.27      202.20    175.99 o 
  10   4   5     5115.24     4921.27    195.47 o 
  11   4   5      423.39      564.12    187.45 o 
  12   4   5     2167.93     2304.29    202.68 o 
  13   4   5      278.31      569.48    195.56 o 
  14   4   5     3261.30     3401.61    187.93 o 
  15   4   5     3056.90     3324.40    213.48 o 
  16   4   5        6.22       83.66    207.54 o 
  17   4   5     1448.47     1538.29    207.49 o 
  18   4   5     1057.81     1225.62    199.77 o 
  19   4   5      366.64      480.82    221.55 o 
  20   4   5      282.00      663.03    222.46 o 
  21   4   5      526.13      446.14    206.21 o 
  22   4   5      782.34      604.99    212.88 o 
   1   5   5     1044.86      761.70    166.87 o 
   2   5   5      700.40      520.78    178.15 o 
   3   5   5       32.67       18.23    165.57 o 
   4   5   5     2860.37     2761.76    162.36 o 
   5   5   5    33378.54    32420.06    293.16 o 
   6   5   5     2607.86     2471.57    170.46 o 
   7   5   5     6821.94     6726.50    181.28 o 
   8   5   5       46.22      -21.94    177.41 o 
   9   5   5     2155.88     2186.89    182.99 o 
  10   5   5      256.22      429.23    179.62 o 
  11   5   5    14142.26    14182.82    211.96 o 
  12   5   5     5960.10     5999.10    190.75 o 
  13   5   5     2031.24     1986.92    188.41 o 
  14   5   5      389.60      379.25    184.58 o 
  15   5   5     5446.67     5742.65    204.55 o 
  16   5   5     1022.99     1102.55    196.95 o 
  17   5   5     1453.96     1564.06    208.99 o 
  18   5   5     1755.38     1971.77    213.43 o 
  19   5   5      713.51      762.89    206.17 o 
  20   5   5     2299.84     2269.93    230.25 o 
  21   5   5     1352.74     1288.07    236.87 o 
   0   6   5    34886.22    36573.80    325.33 o 
   1   6   5     2331.95     2544.45    158.52 o 
   2   6   5     5024.14     4976.56    169.49 o 
   3   6   5      169.56      276.68    164.77 o 
   4   6   5     8931.35     9132.39    176.21 o 
   5   6   5      964.43      936.98    165.62 o 
   6   6   5      304.23      364.86    169.59 o 
   7   6   5     7932.45     7712.63    185.70 o 
   8   6   5    18801.60    18272.45    223.90 o 
   9   6   5      110.88      294.92    172.92 o 
  10   6   5     3750.48     3587.09    196.01 o 
  11   6   5     1062.26     1143.65    188.26 o 
  12   6   5     2821.43     2893.34    192.05 o 
  13   6   5      151.17      362.93    183.16 o 
  14   6   5     3654.91     3752.39    199.36 o 
  15   6   5      514.82      751.24    189.77 o 
  16   6   5      685.09     1099.32    192.87 o 
  17   6   5     1680.62     1935.49    200.23 o 
  18   6   5     2846.53     3104.93    209.90 o 
  19   6   5      748.49      879.69    207.54 o 
  20   6   5      505.48      503.61    219.71 o 
  21   6   5        2.13       40.40    221.59 o 
   1   7   5     7248.63     6855.89    179.64 o 
   2   7   5     5485.66     4812.25    171.65 o 
   3   7   5     7087.81     7005.16    183.15 o 
   4   7   5     8645.36     8802.64    197.28 o 
   5   7   5    44155.59    43421.27    236.80 o 
   6   7   5     5632.72     5434.54    177.97 o 
   7   7   5     6673.22     6322.00    184.68 o 
   8   7   5      136.00      260.28    169.57 o 
   9   7   5     1210.45     1165.51    172.62 o 
  10   7   5     4685.44     4458.69    202.95 o 
  11   7   5     7858.61     7642.00    178.47 o 
  12   7   5     6369.06     6287.79    197.86 o 
  13   7   5     6106.50     6095.54    194.26 o 
  14   7   5       21.25      166.20    190.28 o 
  15   7   5     3682.14     3812.51    195.73 o 
  16   7   5      354.26      446.00    199.61 o 
  17   7   5      124.96      415.42    206.46 o 
  18   7   5     1137.35     1220.98    214.53 o 
  19   7   5     1176.85     1302.76    220.04 o 
  20   7   5     2608.04     2326.14    234.98 o 
  21   7   5     2118.41     1630.46    227.88 o 
   0   8   5    12617.95    12179.44    265.73 o 
   1   8   5     4109.85     4197.59    164.05 o 
   2   8   5     1675.64     1612.43    166.77 o 
   3   8   5     6822.01     7155.74    190.53 o 
   4   8   5     4202.51     4179.45    172.65 o 
   5   8   5      215.03      356.03    174.64 o 
   6   8   5      550.82      631.60    164.18 o 
   7   8   5    14172.33    14022.01    187.79 o 
   8   8   5    10340.65    10324.13    190.96 o 
   9   8   5     3150.70     3268.99    186.67 o 
  10   8   5     8298.43     7945.42    185.31 o 
  11   8   5       85.89      261.38    188.12 o 
  12   8   5      147.96      219.73    173.25 o 
  13   8   5     1027.76     1012.48    184.53 o 
  14   8   5     6406.63     6208.24    200.42 o 
  15   8   5      243.65      313.61    186.75 o 
  16   8   5      617.20      737.26    202.61 o 
  17   8   5     2121.35     2130.28    210.77 o 
  18   8   5     2804.61     3043.36    220.79 o 
  19   8   5     1217.24     1130.77    222.31 o 
  20   8   5      565.94      505.74    231.36 o 
   1   9   5       90.41      185.12    158.20 o 
   2   9   5    12383.67    11814.17    192.78 o 
   3   9   5     6410.30     6185.03    182.28 o 
   4   9   5     4339.23     4409.21    165.51 o 
   5   9   5    23667.85    22805.49    217.07 o 
   6   9   5      298.89      304.95    164.10 o 
   7   9   5     6104.89     5856.62    176.84 o 
   8   9   5      180.13      339.21    160.67 o 
   9   9   5     1185.77     1373.11    164.43 o 
  10   9   5     6756.12     6363.21    185.23 o 
  11   9   5     3099.89     3238.55    203.37 o 
  12   9   5     2136.84     2091.47    179.70 o 
  13   9   5      691.27      831.43    187.47 o 
  14   9   5       39.58      247.70    186.16 o 
  15   9   5     5010.29     5041.82    202.58 o 
  16   9   5       36.95       36.91    206.88 o 
  17   9   5     1279.46     1354.99    209.12 o 
  18   9   5     1482.31     1603.00    211.95 o 
  19   9   5      419.45      514.38    221.95 o 
  20   9   5     2871.96     1874.77    235.73 o 
   0  10   5     8024.64     8130.34    241.33 o 
   1  10   5       58.48       15.02    156.17 o 
   2  10   5      414.18      481.71    165.87 o 
   3  10   5     1256.63     1440.46    169.55 o 
   4  10   5      815.53      873.54    172.88 o 
   5  10   5      532.45      615.55    159.57 o 
   6  10   5     3623.34     3684.00    185.16 o 
   7  10   5     4177.97     4020.95    167.32 o 
   8  10   5    17228.57    16701.72    230.47 o 
   9  10   5     1997.22     2005.07    180.29 o 
  10  10   5     3820.83     3909.52    183.64 o 
  11  10   5      634.65      546.09    172.47 o 
  12  10   5     2786.95     2830.76    191.30 o 
  13  10   5      190.70      271.51    182.95 o 
  14  10   5     3973.92     3876.29    189.88 o 
  15  10   5     1794.74     1741.84    196.61 o 
  16  10   5      837.68      949.66    202.38 o 
  17  10   5     2082.27     2355.60    212.01 o 
  18  10   5     4967.61     4866.26    216.75 o 
  19  10   5     1088.66      954.05    223.79 o 
   1  11   5     5091.15     4830.03    170.64 o 
   2  11   5    17034.27    16554.42    197.15 o 
   3  11   5    12818.75    12632.51    185.27 o 
   4  11   5     7545.72     7503.40    175.99 o 
   5  11   5    21057.48    20135.55    198.29 o 
   6  11   5     3259.67     3204.36    176.11 o 
   7  11   5     5489.11     5350.36    175.70 o 
   8  11   5     3667.35     3795.86    168.40 o 
   9  11   5     1954.48     2020.44    171.48 o 
  10  11   5     4466.55     4625.74    180.74 o 
  11  11   5     1390.92     1507.87    173.60 o 
  12  11   5     5398.46     5157.47    205.45 o 
  13  11   5     1519.60     1482.00    194.73 o 
  14  11   5      517.35      655.81    188.18 o 
  15  11   5     3815.52     3698.09    206.95 o 
  16  11   5       40.99      164.42    209.39 o 
  17  11   5      437.01      394.04    201.73 o 
  18  11   5      562.08      577.61    220.29 o 
   0  12   5     9840.47     9316.26    273.44 o 
   1  12   5      666.04      654.37    170.07 o 
   2  12   5     1242.39     1257.51    157.52 o 
   3  12   5       32.46      148.32    165.72 o 
   4  12   5      601.49      703.33    167.77 o 
   5  12   5       34.68      139.38    160.60 o 
   6  12   5     2190.38     2228.82    179.62 o 
   7  12   5     2300.76     2521.84    174.24 o 
   8  12   5     4259.01     4333.90    166.22 o 
   9  12   5     3820.74     4111.90    170.00 o 
  10  12   5     3091.57     3105.15    186.07 o 
  11  12   5     1462.44     1390.53    175.60 o 
  12  12   5     1132.57     1221.67    195.75 o 
  13  12   5      135.79      255.57    189.88 o 
  14  12   5     2086.59     2333.48    188.45 o 
  15  12   5      312.14      339.09    199.39 o 
  16  12   5      385.67      389.70    217.59 o 
  17  12   5     1705.01     1555.61    209.98 o 
  18  12   5     2705.99     2334.75    227.14 o 
   1  13   5      122.33       15.11    158.68 o 
   2  13   5     5460.48     5211.70    164.44 o 
   3  13   5     4726.06     4729.21    170.98 o 
   4  13   5      952.87      920.50    170.09 o 
   5  13   5    10409.73    10462.25    184.70 o 
   6  13   5     1607.18     1850.39    170.31 o 
   7  13   5     2865.63     3102.08    188.71 o 
   8  13   5       13.85      105.08    160.58 o 
   9  13   5       20.87        9.31    170.56 o 
  10  13   5     2156.31     2512.77    182.01 o 
  11  13   5       43.53      147.11    177.65 o 
  12  13   5     1485.36     1747.69    188.84 o 
  13  13   5       35.35       -4.57    194.71 o 
  14  13   5       99.31      120.16    192.65 o 
  15  13   5     1237.34     1319.91    230.69 o 
  16  13   5      406.93      512.12    211.41 o 
  17  13   5      464.00      381.22    211.76 o 
   0  14   5     1424.78     1678.14    221.24 o 
   1  14   5      842.32      793.42    162.47 o 
   2  14   5     2191.00     2424.37    170.77 o 
   3  14   5      627.53      657.43    164.96 o 
   4  14   5      343.84      523.99    179.66 o 
   5  14   5      163.92      431.10    164.52 o 
   6  14   5     1640.81     1726.81    169.80 o 
   7  14   5     1985.12     2120.99    170.74 o 
   8  14   5     7906.20     7818.46    177.47 o 
   9  14   5     3945.90     3888.31    184.78 o 
  10  14   5     1280.67     1307.97    177.92 o 
  11  14   5       86.25      114.85    176.66 o 
  12  14   5      889.54      804.77    202.05 o 
  13  14   5        4.70      242.90    190.21 o 
  14  14   5     1694.07     1670.10    188.63 o 
  15  14   5      762.87      644.71    200.05 o 
  16  14   5      159.74      196.85    208.11 o 
   1  15   5     2859.04     2951.47    159.23 o 
   2  15   5     6560.14     6444.62    183.70 o 
   3  15   5     2392.96     2622.62    167.53 o 
   4  15   5     1683.95     1621.16    187.22 o 
   5  15   5     2087.53     2113.65    167.30 o 
   6  15   5       65.84      469.73    169.97 o 
   7  15   5      739.03      794.95    180.29 o 
   8  15   5      410.66      515.17    166.76 o 
   9  15   5     1730.32     1656.03    184.37 o 
  10  15   5      489.66      649.03    174.26 o 
  11  15   5     1357.26     1611.37    196.05 o 
  12  15   5     2359.78     2341.11    204.41 o 
  13  15   5        1.84       72.44    206.08 o 
  14  15   5      507.75      487.94    204.03 o 
  15  15   5       35.24      253.95    218.25 o 
   0  16   5      776.28      656.29    233.37 o 
   1  16   5        5.70      -50.29    158.74 o 
   2  16   5     1072.39     1082.99    174.76 o 
   3  16   5       72.05      167.40    168.76 o 
   4  16   5      838.75      958.56    161.76 o 
   5  16   5        0.91     -113.26    174.60 o 
   6  16   5     2326.54     2155.96    182.30 o 
   7  16   5     1279.97     1517.58    185.55 o 
   8  16   5     3847.99     4014.37    174.09 o 
   9  16   5     3996.84     3688.77    190.97 o 
  10  16   5      297.17      404.77    173.96 o 
  11  16   5      737.77      933.72    180.80 o 
  12  16   5      640.68      607.56    198.30 o 
  13  16   5       96.90      165.14    201.58 o 
  14  16   5      361.97      593.36    429.67 o 
   1  17   5     3061.85     3338.39    166.43 o 
   2  17   5     3441.36     3744.59    166.58 o 
   3  17   5     1415.97     1523.78    179.62 o 
   4  17   5      970.27     1083.82    185.43 o 
   5  17   5      245.87      229.98    191.10 o 
   6  17   5        1.65       91.34    182.07 o 
   7  17   5      660.08      640.87    201.31 o 
   8  17   5      110.78      286.62    176.14 o 
   9  17   5      695.33      702.31    189.02 o 
  10  17   5       89.71      345.02    173.23 o 
  11  17   5      944.37      953.84    187.63 o 
  12  17   5      959.54      785.64    203.72 o 
   0  18   5      330.64      496.02    243.07 o 
   1  18   5      204.79      318.18    171.46 o 
   2  18   5      195.87      495.79    170.16 o 
   3  18   5      103.93      274.97    167.85 o 
   4  18   5     3607.26     3935.96    168.37 o 
   5  18   5      130.65      284.48    175.03 o 
   6  18   5     2990.57     2966.41    178.46 o 
   7  18   5      397.78      409.33    191.30 o 
   8  18   5     2254.50     2029.69    188.65 o 
   9  18   5     2198.45     2076.08    190.65 o 
  10  18   5        7.37      -44.14    185.35 o 
   1  19   5     4088.78     4018.20    189.65 o 
   2  19   5     2133.37     1797.67    183.34 o 
   3  19   5      405.64      377.48    173.22 o 
   4  19   5      827.03      875.42    180.60 o 
   5  19   5        4.70        7.07    173.48 o 
   6  19   5      356.07      534.35    198.57 o 
   7  19   5      224.48      373.92    196.49 o 
   8  19   5       56.66      204.76    181.27 o 
   0  20   5      167.31      446.60    249.73 o 
   1  20   5       40.72       60.69    186.57 o 
   2  20   5      208.38      505.98    196.15 o 
   3  20   5      117.91      227.17    196.04 o 
   4  20   5      688.19      515.38    178.58 o 
   0   0   6      956.20     1099.17    352.86 o 
   1   0   6   167389.81   175032.63   1696.14 o 
   2   0   6       27.40      134.13    239.09 o 
   3   0   6      924.91     1033.47    245.78 o 
   4   0   6     3871.29     4248.50    263.46 o 
   5   0   6    16412.34    16437.25    286.83 o 
   6   0   6     6816.54     7575.84    249.81 o 
   7   0   6    62580.49    57061.24    622.37 o 
   8   0   6     2187.49     2475.91    259.68 o 
   9   0   6    38634.88    38504.36    826.23 o 
  10   0   6     2689.73     2860.15    263.57 o 
  11   0   6     8902.41     8406.14    372.55 o 
  12   0   6      391.52      750.09    261.65 o 
  13   0   6      269.17      202.51    272.72 o 
  14   0   6       52.44      278.65    281.96 o 
  15   0   6    26795.90    27904.26    731.52 o 
  16   0   6      177.58      372.79    255.00 o 
  17   0   6    41435.88    42902.96   1228.23 o 
  18   0   6      289.21      369.75    292.43 o 
  19   0   6     1857.48     1966.38    298.70 o 
  20   0   6        0.10       78.10    293.83 o 
  21   0   6     1651.10     1851.12    314.63 o 
  22   0   6       18.03      284.45    420.65 o 
   1   1   6    72829.43    75203.38    670.11 o 
   2   1   6     4345.52     4455.47    186.85 o 
   3   1   6    87090.50    90483.42    727.65 o 
   4   1   6     6172.87     6513.13    185.17 o 
   5   1   6   507984.16   502420.16   4153.15 o 
   6   1   6     3026.63     3041.37    175.93 o 
   7   1   6    44933.27    44824.89    436.78 o 
   8   1   6     5481.91     5504.55    192.19 o 
   9   1   6    67304.23    68388.69   1155.12 o 
  10   1   6      279.82      424.51    200.22 o 
  11   1   6    16864.42    17391.31    346.53 o 
  12   1   6     2484.45     2568.86    198.10 o 
  13   1   6    18526.01    18286.48    470.35 o 
  14   1   6      400.16      509.23    195.21 o 
  15   1   6    36738.51    38037.86    717.84 o 
  16   1   6       79.62      116.19    202.21 o 
  17   1   6      718.31      766.92    190.67 o 
  18   1   6      123.47      237.69    197.43 o 
  19   1   6     8401.00     8803.62    211.86 o 
  20   1   6      153.79      315.51    207.16 o 
  21   1   6     1090.32      798.15    229.09 o 
  22   1   6       48.53      263.55    250.92 o 
   0   2   6     9968.03    10477.99    272.63 o 
   1   2   6    59070.95    61857.40    473.19 o 
   2   2   6       28.01       55.84    168.58 o 
   3   2   6    51104.88    52488.71    410.43 o 
   4   2   6       43.90      169.79    166.11 o 
   5   2   6    20562.00    20158.85    204.55 o 
   6   2   6        7.25        0.34    172.16 o 
   7   2   6   104280.84    99201.81   1326.56 o 
   8   2   6       58.41       71.30    169.02 o 
   9   2   6     4733.14     4380.25    189.60 o 
  10   2   6       32.25      257.53    178.89 o 
  11   2   6    11471.18    10980.12    214.35 o 
  12   2   6      443.72      643.68    197.44 o 
  13   2   6      533.28      789.93    194.36 o 
  14   2   6      237.31      127.29    210.03 o 
  15   2   6    37569.37    38906.86    753.23 o 
  16   2   6      328.00      504.99    190.15 o 
  17   2   6    44733.02    45518.30    891.52 o 
  18   2   6      218.48      270.40    193.43 o 
  19   2   6      772.23     1034.27    220.82 o 
  20   2   6      262.70      348.52    222.00 o 
  21   2   6     2818.31     2762.85    220.91 o 
  22   2   6       82.70      110.48    236.03 o 
   1   3   6     8877.62     8465.36    179.50 o 
   2   3   6       77.91      108.41    160.42 o 
   3   3   6    88370.24    90303.71    557.72 o 
   4   3   6      264.20      304.23    171.98 o 
   5   3   6   203026.16   197071.94   1610.00 o 
   6   3   6       17.82       86.03    168.90 o 
   7   3   6    54787.63    55023.91    723.26 o 
   8   3   6      409.09      493.89    191.69 o 
   9   3   6    18105.88    18113.93    368.01 o 
  10   3   6      648.68      690.55    178.17 o 
  11   3   6     5909.27     5770.21    186.19 o 
  12   3   6     1788.21     1696.58    193.64 o 
  13   3   6    11396.24    11444.65    215.86 o 
  14   3   6     1291.61     1392.94    195.72 o 
  15   3   6    13843.49    14762.98    360.68 o 
  16   3   6       22.10       92.59    220.58 o 
  17   3   6      171.24      315.90    212.15 o 
  18   3   6      747.88      810.82    205.70 o 
  19   3   6     4559.18     4929.94    214.39 o 
  20   3   6       87.42      220.68    220.60 o 
  21   3   6      499.81      565.55    213.16 o 
  22   3   6        1.89      148.13    224.04 o 
   0   4   6     6261.49     6385.87    241.99 o 
   1   4   6    26954.93    28013.92    217.17 o 
   2   4   6       32.61       49.87    156.08 o 
   3   4   6    36043.39    36283.35    228.43 o 
   4   4   6      202.04      329.49    158.78 o 
   5   4   6    25660.33    25659.33    283.22 o 
   6   4   6       89.06      189.01    168.23 o 
   7   4   6    84754.94    83612.13    948.31 o 
   8   4   6       38.22       84.26    187.47 o 
   9   4   6    18786.41    18411.50    246.28 o 
  10   4   6      127.19      348.42    188.11 o 
  11   4   6     7156.72     7080.81    209.32 o 
  12   4   6       12.60       17.97    190.79 o 
  13   4   6     5037.53     4856.81    214.72 o 
  14   4   6      910.64      962.16    209.52 o 
  15   4   6    23556.11    24336.63    516.01 o 
  16   4   6      513.80      630.51    198.27 o 
  17   4   6    24288.40    25282.28    420.26 o 
  18   4   6       42.87      119.92    217.14 o 
  19   4   6     5183.28     4984.36    227.77 o 
  20   4   6      332.81      317.90    209.23 o 
  21   4   6      934.56      847.04    206.96 o 
   1   5   6    25342.04    25733.88    210.72 o 
   2   5   6     1597.64     1579.27    152.80 o 
   3   5   6    37977.94    37712.05    283.83 o 
   4   5   6      807.10      876.10    155.36 o 
   5   5   6   187368.38   180215.05   2192.37 o 
   6   5   6      260.91      378.14    166.26 o 
   7   5   6    33367.88    32505.08    311.12 o 
   8   5   6      498.36      584.04    161.28 o 
   9   5   6     5926.21     6092.24    182.85 o 
  10   5   6     1101.66     1266.56    191.52 o 
  11   5   6     2097.80     2008.43    189.30 o 
  12   5   6     1975.90     1977.07    178.56 o 
  13   5   6     4884.05     5180.75    181.64 o 
  14   5   6       53.43       53.25    188.49 o 
  15   5   6    14741.21    14993.06    256.73 o 
  16   5   6      811.31      976.10    196.16 o 
  17   5   6      110.09      247.45    212.43 o 
  18   5   6      485.20      378.31    210.20 o 
  19   5   6     2132.48     2337.86    235.53 o 
  20   5   6      174.17      280.81    225.29 o 
  21   5   6      237.94      220.80    224.75 o 
   0   6   6     3332.14     3299.66    224.32 o 
   1   6   6      615.13      545.21    143.96 o 
   2   6   6       48.22      123.16    159.33 o 
   3   6   6      330.92      316.39    161.87 o 
   4   6   6      328.36      346.84    155.70 o 
   5   6   6    15330.25    14796.74    186.49 o 
   6   6   6       47.12       42.49    163.16 o 
   7   6   6    38609.66    37416.76    407.90 o 
   8   6   6      235.55      283.54    159.14 o 
   9   6   6     2486.76     2436.69    166.32 o 
  10   6   6     1581.08     1371.00    188.34 o 
  11   6   6     1384.97     1418.23    181.48 o 
  12   6   6      280.74      327.31    185.80 o 
  13   6   6     4009.13     4097.37    186.85 o 
  14   6   6      302.59      490.22    200.31 o 
  15   6   6    16664.93    16312.24    356.48 o 
  16   6   6        3.16      168.36    205.23 o 
  17   6   6    12789.18    13591.87    245.05 o 
  18   6   6      177.70      226.95    209.50 o 
  19   6   6      626.69      828.58    212.33 o 
  20   6   6      678.75      525.24    228.10 o 
  21   6   6      271.92      314.80    238.18 o 
   1   7   6      437.06      553.45    158.79 o 
   2   7   6      618.31      832.78    161.59 o 
   3   7   6    27804.98    27612.28    213.72 o 
   4   7   6       61.95      204.95    164.92 o 
   5   7   6    33561.28    31850.62    265.29 o 
   6   7   6       58.04       37.31    160.28 o 
   7   7   6    15126.95    14439.82    187.80 o 
   8   7   6     1737.70     1672.55    163.18 o 
   9   7   6      646.62      710.95    168.16 o 
  10   7   6       38.47      262.99    171.89 o 
  11   7   6     2995.25     3064.89    191.83 o 
  12   7   6      232.87      189.67    178.21 o 
  13   7   6     3003.86     3239.69    196.08 o 
  14   7   6        4.49      262.90    185.09 o 
  15   7   6     5722.19     5806.45    194.99 o 
  16   7   6      172.61      168.15    190.00 o 
  17   7   6      654.39      882.47    214.98 o 
  18   7   6        0.98      107.60    217.15 o 
  19   7   6       51.44      276.16    221.03 o 
  20   7   6      212.47      400.22    230.57 o 
   0   8   6      900.92     1026.04    227.98 o 
   1   8   6      147.51      174.66    156.66 o 
   2   8   6     4405.67     4500.50    162.68 o 
   3   8   6      669.03      902.02    178.18 o 
   4   8   6      648.21      605.40    174.36 o 
   5   8   6     1434.13     1289.09    147.06 o 
   6   8   6     1628.54     1839.35    167.07 o 
   7   8   6    13215.63    13431.13    192.26 o 
   8   8   6      383.45      520.02    168.96 o 
   9   8   6     3440.20     3398.17    166.97 o 
  10   8   6     1374.69     1340.01    179.38 o 
  11   8   6      181.07      250.07    175.03 o 
  12   8   6      390.81      583.98    177.77 o 
  13   8   6     5059.05     5159.08    184.58 o 
  14   8   6      231.31      286.97    185.10 o 
  15   8   6     3742.77     3834.66    202.87 o 
  16   8   6       44.23      -67.15    198.70 o 
  17   8   6     4977.10     5127.67    219.49 o 
  18   8   6       85.97       92.50    212.94 o 
  19   8   6      305.97      674.34    229.43 o 
  20   8   6      165.49      318.97    227.24 o 
   1   9   6     7546.98     7544.85    168.56 o 
   2   9   6       14.69        1.47    149.80 o 
   3   9   6    14322.87    14310.39    175.75 o 
   4   9   6      972.51     1119.97    172.68 o 
   5   9   6    10229.65    10323.05    182.23 o 
   6   9   6        0.02      -17.87    169.53 o 
   7   9   6     3461.81     3319.02    173.33 o 
   8   9   6      732.79      826.23    173.77 o 
   9   9   6     2876.59     2778.65    179.29 o 
  10   9   6      858.86      980.88    160.06 o 
  11   9   6      471.57      524.83    174.95 o 
  12   9   6       12.51      196.48    163.94 o 
  13   9   6      203.60      241.00    179.80 o 
  14   9   6      165.09      389.06    185.10 o 
  15   9   6      448.42      769.52    197.59 o 
  16   9   6        1.18      294.91    201.72 o 
  17   9   6      138.34      222.55    196.25 o 
  18   9   6      505.67      540.88    208.31 o 
  19   9   6       12.72      137.23    217.29 o 
  20   9   6      183.85      136.80    316.58 o 
   0  10   6      267.55      211.51    214.07 o 
   1  10   6     2254.97     2199.64    154.37 o 
   2  10   6     1014.26     1043.50    153.98 o 
   3  10   6      332.02      339.08    156.60 o 
   4  10   6      719.99      565.33    163.71 o 
   5  10   6       79.06       13.15    163.62 o 
   6  10   6        1.60       -6.11    170.78 o 
   7  10   6       71.05       47.20    169.99 o 
   8  10   6      180.85      198.10    167.86 o 
   9  10   6     1642.09     1617.13    172.61 o 
  10  10   6      861.70      802.34    164.83 o 
  11  10   6     2095.69     2313.16    188.51 o 
  12  10   6      201.42      375.02    188.11 o 
  13  10   6     3790.61     3745.81    179.58 o 
  14  10   6      112.21      347.01    190.39 o 
  15  10   6     1279.22     1363.82    191.37 o 
  16  10   6      264.28      477.33    189.34 o 
  17  10   6      316.00      369.52    202.98 o 
  18  10   6      170.00      434.25    218.59 o 
  19  10   6     1423.36     1035.05    227.33 o 
   1  11   6    24591.82    24098.45    195.02 o 
   2  11   6      183.37      366.58    158.03 o 
   3  11   6     3060.96     3103.03    174.14 o 
   4  11   6      216.87      269.58    170.02 o 
   5  11   6     2425.15     2466.28    178.14 o 
   6  11   6      104.50      314.19    165.59 o 
   7  11   6      867.18      912.06    159.96 o 
   8  11   6      136.33      178.10    168.29 o 
   9  11   6    16035.94    15982.79    196.02 o 
  10  11   6       58.69      187.54    168.23 o 
  11  11   6     4173.87     4359.31    175.97 o 
  12  11   6      257.30      380.71    182.24 o 
  13  11   6      172.45      151.57    175.72 o 
  14  11   6       91.61      129.88    183.66 o 
  15  11   6     1696.31     1757.50    199.22 o 
  16  11   6        0.52       19.17    201.61 o 
  17  11   6       10.68      125.42    211.15 o 
  18  11   6      286.87      353.23    216.99 o 
   0  12   6        0.70       76.43    226.85 o 
   1  12   6     7403.40     7297.40    161.29 o 
   2  12   6     1532.28     1581.28    163.05 o 
   3  12   6     2899.76     2995.98    164.48 o 
   4  12   6      822.52      972.77    151.81 o 
   5  12   6      577.26      598.68    169.42 o 
   6  12   6      608.61      615.21    179.76 o 
   7  12   6      379.57      366.18    161.47 o 
   8  12   6     1022.01      969.72    165.15 o 
   9  12   6      131.88      213.23    177.53 o 
  10  12   6      171.33      324.91    178.05 o 
  11  12   6     4918.74     4901.13    182.90 o 
  12  12   6      306.14      479.73    176.40 o 
  13  12   6     2466.49     2572.72    175.19 o 
  14  12   6       70.50      314.76    184.01 o 
  15  12   6      362.54      508.23    195.28 o 
  16  12   6      711.98      741.81    204.08 o 
  17  12   6       11.72       40.47    213.05 o 
  18  12   6       27.05      282.12    487.46 o 
   1  13   6    13796.33    13791.66    173.52 o 
   2  13   6     1096.60      989.04    154.84 o 
   3  13   6        2.86      137.44    158.72 o 
   4  13   6     3246.32     3242.78    158.27 o 
   5  13   6     2119.84     2320.74    175.08 o 
   6  13   6      195.55      184.22    171.24 o 
   7  13   6      290.32      228.46    171.39 o 
   8  13   6     1722.22     1714.13    169.21 o 
   9  13   6    12834.08    12951.05    184.75 o 
  10  13   6      606.57      487.00    177.05 o 
  11  13   6     4833.59     5160.27    188.82 o 
  12  13   6       75.23      278.46    169.03 o 
  13  13   6      656.11      692.86    187.34 o 
  14  13   6      580.56      694.89    199.64 o 
  15  13   6     2195.00     2005.97    196.06 o 
  16  13   6       21.86      285.07    219.46 o 
  17  13   6       24.72      235.02    219.27 o 
   0  14   6     2785.89     2811.76    237.63 o 
   1  14   6     7073.98     7064.46    166.59 o 
   2  14   6      306.24      478.29    155.61 o 
   3  14   6    12610.29    12392.57    175.96 o 
   4  14   6      696.03      674.46    175.37 o 
   5  14   6       43.54      195.43    163.65 o 
   6  14   6     1168.35     1301.52    178.23 o 
   7  14   6     7990.69     7922.81    173.40 o 
   8  14   6       57.34       90.86    161.42 o 
   9  14   6      172.78      111.56    187.80 o 
  10  14   6     1086.58     1127.65    177.13 o 
  11  14   6     9377.68     9795.13    201.64 o 
  12  14   6      111.63      230.78    170.98 o 
  13  14   6     4190.13     4148.06    193.82 o 
  14  14   6        7.45      -16.24    189.81 o 
  15  14   6       85.85      265.26    189.00 o 
  16  14   6      552.20      428.08    210.74 o 
   1  15   6    20627.53    20979.13    191.24 o 
   2  15   6     1263.26     1351.28    171.54 o 
   3  15   6      133.19      275.31    169.31 o 
   4  15   6      177.00      134.61    153.47 o 
   5  15   6     8137.20     8739.70    178.31 o 
   6  15   6      871.11      707.88    184.37 o 
   7  15   6      359.08      550.47    168.03 o 
   8  15   6     1565.33     1698.68    169.66 o 
   9  15   6     9794.53    10303.61    275.47 o 
  10  15   6       13.48      130.41    178.34 o 
  11  15   6     6273.52     6425.81    196.93 o 
  12  15   6      115.45       60.55    173.86 o 
  13  15   6      319.40      475.73    186.34 o 
  14  15   6      455.94      393.33    222.50 o 
  15  15   6     2396.76     1979.83    256.32 o 
   0  16   6       26.09      220.85    236.12 o 
   1  16   6     2442.35     2656.38    164.75 o 
   2  16   6       89.42      172.62    158.97 o 
   3  16   6     5226.32     5556.01    165.02 o 
   4  16   6       57.32      256.41    156.98 o 
   5  16   6      334.89      585.16    167.00 o 
   6  16   6      251.86      440.71    181.56 o 
   7  16   6     3907.17     4353.52    178.30 o 
   8  16   6       26.19      208.26    172.60 o 
   9  16   6       37.47      207.37    172.59 o 
  10  16   6      132.83      158.86    164.57 o 
  11  16   6     6488.02     6324.04    192.13 o 
  12  16   6      714.17      822.41    185.26 o 
  13  16   6     2251.93     1746.39    216.87 o 
   1  17   6    14938.84    15586.98    183.45 o 
   2  17   6      455.86      689.78    169.35 o 
   3  17   6      680.46      875.27    169.81 o 
   4  17   6      333.51      496.24    172.53 o 
   5  17   6    10743.46    11278.88    190.63 o 
   6  17   6      267.78      310.53    184.55 o 
   7  17   6      150.97      403.83    177.45 o 
   8  17   6      642.38      690.06    181.98 o 
   9  17   6     7451.43     7111.87    259.03 o 
  10  17   6       66.73      144.06    183.95 o 
  11  17   6     5141.73     4460.90    185.46 o 
  12  17   6      157.64      150.91    194.10 o 
   0  18   6       58.70      340.93    256.09 o 
   1  18   6     1244.72     1367.68    162.12 o 
   2  18   6        5.65       70.04    173.72 o 
   3  18   6     3489.51     3655.07    167.40 o 
   4  18   6      183.36      379.30    163.66 o 
   5  18   6      302.15      533.28    163.93 o 
   6  18   6       48.04      -27.46    180.93 o 
   7  18   6     2792.72     2814.45    187.99 o 
   8  18   6      289.94      412.75    196.95 o 
   9  18   6       66.32       56.66    189.55 o 
  10  18   6        1.96      169.81    193.47 o 
   1  19   6     7719.61     7803.29    227.06 o 
   2  19   6      387.07      363.71    172.58 o 
   3  19   6      700.75      888.03    167.83 o 
   4  19   6      159.99       56.07    176.00 o 
   5  19   6     6708.72     6158.46    196.21 o 
   6  19   6      477.18      410.00    205.07 o 
   7  19   6      480.43      600.14    186.80 o 
   0  20   6       18.50      191.20    256.50 o 
   1  20   6      610.02      432.57    195.36 o 
   2  20   6      149.19      155.33    185.74 o 
   3  20   6     1828.64     1453.09    188.51 o 
   4  20   6       14.69      241.41    631.85 o 
   1   1   7     2555.35     2787.81    164.83 o 
   2   1   7     4225.54     4325.57    165.56 o 
   3   1   7     2418.70     2496.63    175.08 o 
   4   1   7      580.46      530.13    163.06 o 
   5   1   7       67.20       82.11    162.88 o 
   6   1   7     1743.24     2099.86    167.39 o 
   7   1   7      430.68      405.58    167.24 o 
   8   1   7     1537.29     1610.25    169.92 o 
   9   1   7       30.44      116.22    181.19 o 
  10   1   7       59.94      194.64    184.03 o 
  11   1   7        2.96      140.04    190.56 o 
  12   1   7       36.39      116.29    193.03 o 
  13   1   7      451.29      547.60    188.07 o 
  14   1   7      391.22      448.92    189.52 o 
  15   1   7       69.04      105.30    193.14 o 
  16   1   7      113.66      220.07    202.78 o 
  17   1   7        4.51      119.79    194.91 o 
  18   1   7      367.92      479.22    211.87 o 
  19   1   7        1.98      -77.69    201.35 o 
  20   1   7        1.83      143.13    207.83 o 
  21   1   7      103.36      241.23    237.85 o 
  22   1   7        1.81       98.57    234.79 o 
   0   2   7       83.59      145.02    217.07 o 
   1   2   7     1882.66     1942.71    154.02 o 
   2   2   7        2.92       47.52    153.70 o 
   3   2   7     1611.02     1671.91    164.14 o 
   4   2   7       15.36       98.79    166.42 o 
   5   2   7       51.87      173.89    160.56 o 
   6   2   7      591.98      732.60    167.41 o 
   7   2   7     5197.34     5105.68    191.09 o 
   8   2   7     2659.91     2907.16    170.81 o 
   9   2   7     1574.47     1459.80    178.44 o 
  10   2   7      292.98      347.44    176.02 o 
  11   2   7       48.01      219.26    179.12 o 
  12   2   7       44.52       73.44    192.21 o 
  13   2   7       12.55       -2.20    199.82 o 
  14   2   7      106.76      412.22    188.95 o 
  15   2   7      357.93      514.28    183.02 o 
  16   2   7       87.67      200.02    193.49 o 
  17   2   7      853.93      934.52    197.66 o 
  18   2   7      250.81      546.99    201.49 o 
  19   2   7       30.10      146.60    214.36 o 
  20   2   7      238.67      307.23    228.74 o 
  21   2   7      110.37      247.22    244.24 o 
  22   2   7      275.40      277.67    835.29 o 
   1   3   7      179.51      195.21    154.74 o 
   2   3   7     5132.41     4772.10    165.62 o 
   3   3   7      717.67      718.31    154.08 o 
   4   3   7     5682.14     5687.00    166.02 o 
   5   3   7     2065.67     1888.71    176.56 o 
   6   3   7     5100.55     4836.59    175.84 o 
   7   3   7     2973.26     2950.03    177.64 o 
   8   3   7     5168.10     5238.70    190.30 o 
   9   3   7     1427.22     1341.36    175.17 o 
  10   3   7       25.26      259.19    189.69 o 
  11   3   7     2919.06     2978.67    181.66 o 
  12   3   7    13239.56    12870.48    313.94 o 
  13   3   7      188.47      349.59    198.04 o 
  14   3   7     1010.83     1366.38    219.41 o 
  15   3   7     4848.30     5120.13    203.06 o 
  16   3   7       60.88       79.13    189.72 o 
  17   3   7     1355.77     1357.99    212.34 o 
  18   3   7       25.47      -50.38    224.48 o 
  19   3   7      229.09      463.71    232.60 o 
  20   3   7       76.57       24.39    211.81 o 
  21   3   7      910.62      855.44    207.70 o 
   0   4   7    12253.85    13036.77    239.13 o 
   1   4   7      371.02      483.15    148.22 o 
   2   4   7     1654.65     1782.38    153.77 o 
   3   4   7     5682.46     5814.27    172.79 o 
   4   4   7      350.71      399.41    165.02 o 
   5   4   7      893.16      956.60    171.06 o 
   6   4   7     2434.34     2424.01    170.52 o 
   7   4   7     3612.76     3498.07    175.29 o 
   8   4   7    15522.69    15716.84    208.37 o 
   9   4   7     2735.37     2764.04    185.26 o 
  10   4   7      145.72      232.12    175.15 o 
  11   4   7      123.99       62.02    183.15 o 
  12   4   7     3800.24     3663.16    190.29 o 
  13   4   7      127.66      254.95    194.29 o 
  14   4   7     1332.49     1415.08    197.06 o 
  15   4   7       28.02      324.96    223.20 o 
  16   4   7      833.00      962.71    224.15 o 
  17   4   7      985.22     1294.45    207.18 o 
  18   4   7     2666.82     2851.91    227.82 o 
  19   4   7     1086.76     1244.31    203.73 o 
  20   4   7      366.39      426.31    233.79 o 
  21   4   7       91.88       43.51    226.61 o 
   1   5   7    15559.09    15881.60    178.36 o 
   2   5   7    43190.86    42819.80    311.94 o 
   3   5   7     3036.03     3133.42    155.90 o 
   4   5   7    17330.35    17171.79    183.06 o 
   5   5   7    23488.96    23062.07    223.29 o 
   6   5   7     4048.81     3889.89    166.39 o 
   7   5   7     8411.96     8246.90    178.33 o 
   8   5   7    12194.45    11720.58    194.57 o 
   9   5   7      782.16      804.66    175.60 o 
  10   5   7     1191.31     1430.26    191.43 o 
  11   5   7     7352.77     7366.07    195.56 o 
  12   5   7    14613.13    14401.29    282.86 o 
  13   5   7      456.98      416.72    180.15 o 
  14   5   7     1165.57     1195.82    194.24 o 
  15   5   7     2903.52     3114.07    208.91 o 
  16   5   7       29.84      214.57    205.95 o 
  17   5   7      623.84      800.54    222.51 o 
  18   5   7        8.80      193.60    219.45 o 
  19   5   7      163.35      358.33    225.01 o 
  20   5   7       96.09      218.64    210.09 o 
  21   5   7      974.43      743.33    214.65 o 
   0   6   7      780.87     1250.33    239.94 o 
   1   6   7     2897.35     3118.46    156.53 o 
   2   6   7     1155.64     1193.09    158.53 o 
   3   6   7     1983.89     1699.08    166.04 o 
   4   6   7     2727.14     2926.34    166.57 o 
   5   6   7     3106.03     2908.78    157.07 o 
   6   6   7     5835.71     5890.36    171.80 o 
   7   6   7     7299.53     7210.75    168.46 o 
   8   6   7    11131.04    11074.40    179.68 o 
   9   6   7      416.91      527.14    174.64 o 
  10   6   7       99.25       88.85    182.48 o 
  11   6   7      107.32      211.89    179.64 o 
  12   6   7      407.00      578.35    175.07 o 
  13   6   7     2004.54     1961.34    179.10 o 
  14   6   7     1337.14     1486.51    188.24 o 
  15   6   7      171.00      293.44    195.44 o 
  16   6   7      972.08     1138.08    209.90 o 
  17   6   7     5267.46     4986.51    213.55 o 
  18   6   7     1951.46     2199.60    230.03 o 
  19   6   7     3097.29     3071.70    229.73 o 
  20   6   7      205.19      475.21    222.55 o 
  21   6   7       97.36      313.54    229.14 o 
   1   7   7     3448.92     3472.10    165.18 o 
   2   7   7    38939.99    38006.02    258.58 o 
   3   7   7     1420.47     1421.71    158.67 o 
   4   7   7    22488.02    22273.06    301.78 o 
   5   7   7    23164.85    21962.66    253.54 o 
   6   7   7     6429.77     6235.38    168.19 o 
   7   7   7    15320.73    15050.57    187.42 o 
   8   7   7    16135.99    15744.88    187.96 o 
   9   7   7      296.95      359.19    169.81 o 
  10   7   7     1507.90     1478.16    166.78 o 
  11   7   7    12641.12    12576.56    232.00 o 
  12   7   7    19432.90    19296.02    299.58 o 
  13   7   7      511.65      519.05    183.11 o 
  14   7   7     4152.24     4100.17    190.81 o 
  15   7   7     1750.22     1851.54    195.60 o 
  16   7   7       17.67      187.15    204.60 o 
  17   7   7     1921.78     2172.06    213.75 o 
  18   7   7      199.43      275.50    207.81 o 
  19   7   7       53.72      125.67    216.32 o 
  20   7   7      261.24      205.62    237.39 o 
   0   8   7    12864.90    12660.03    253.24 o 
   1   8   7     3242.08     3475.25    161.36 o 
   2   8   7     1084.54     1154.61    161.76 o 
   3   8   7     5159.20     5376.29    160.36 o 
   4   8   7     1742.97     1953.81    145.66 o 
   5   8   7     1034.14     1050.03    155.09 o 
   6   8   7     3156.06     3179.60    159.01 o 
   7   8   7     7743.71     7596.55    164.56 o 
   8   8   7    13516.17    13084.49    177.97 o 
   9   8   7     1092.67     1107.12    171.13 o 
  10   8   7      917.57     1024.32    162.37 o 
  11   8   7     1784.44     1970.61    185.92 o 
  12   8   7     1202.35     1440.49    182.93 o 
  13   8   7      689.66      962.67    183.73 o 
  14   8   7     3674.91     3628.57    193.61 o 
  15   8   7     1337.40     1298.96    194.27 o 
  16   8   7     2533.81     2436.96    199.53 o 
  17   8   7     6753.73     6679.60    215.47 o 
  18   8   7     3583.62     3630.94    218.99 o 
  19   8   7     1942.92     1936.80    222.98 o 
  20   8   7      696.81      388.35    240.42 o 
   1   9   7     1504.96     1512.35    156.24 o 
   2   9   7    25403.27    23926.28    183.53 o 
   3   9   7     3765.81     3544.37    162.87 o 
   4   9   7    15694.58    15106.57    214.10 o 
   5   9   7    26059.45    25166.79    308.29 o 
   6   9   7     2041.48     1960.38    165.11 o 
   7   9   7    10030.18     9507.75    175.76 o 
   8   9   7     6822.69     6557.28    163.74 o 
   9   9   7      308.54      328.76    157.84 o 
  10   9   7     1310.43     1431.01    166.42 o 
  11   9   7     7054.31     7329.22    184.11 o 
  12   9   7    14491.34    14436.57    207.91 o 
  13   9   7      814.76      855.84    181.84 o 
  14   9   7     2698.10     2802.39    192.43 o 
  15   9   7     3612.11     3831.37    203.24 o 
  16   9   7       18.53      134.09    193.35 o 
  17   9   7     2676.58     2679.06    203.19 o 
  18   9   7        9.60      201.96    208.35 o 
  19   9   7       18.07      188.98    230.82 o 
   0  10   7     4953.14     4960.77    220.13 o 
   1  10   7      259.76      464.72    141.85 o 
   2  10   7     1504.01     1646.27    144.88 o 
   3  10   7      458.15      399.03    155.14 o 
   4  10   7      589.14      527.49    161.52 o 
   5  10   7       14.48       -5.10    154.84 o 
   6  10   7     3261.90     2965.41    163.99 o 
   7  10   7     2220.39     2400.12    157.92 o 
   8  10   7     9474.37     9328.12    171.81 o 
   9  10   7     2541.07     2674.34    157.44 o 
  10  10   7     1903.96     2093.38    162.05 o 
  11  10   7       70.21      170.98    171.25 o 
  12  10   7      585.12      545.48    180.40 o 
  13  10   7       74.08       76.89    163.40 o 
  14  10   7     1423.74     1582.31    180.37 o 
  15  10   7      315.14      443.63    184.16 o 
  16  10   7      438.38      568.48    201.14 o 
  17  10   7     3824.71     4039.77    219.87 o 
  18  10   7     2600.58     2423.40    216.03 o 
  19  10   7     1389.04     1150.38    227.40 o 
   1  11   7      531.04      612.02    149.15 o 
   2  11   7    26458.33    25734.88    195.81 o 
   3  11   7     4946.68     4682.13    162.74 o 
   4  11   7    16126.94    15284.58    224.24 o 
   5  11   7     8862.54     8599.96    171.17 o 
   6  11   7     6504.49     6264.57    171.67 o 
   7  11   7     8749.45     8638.51    168.77 o 
   8  11   7     6782.44     6875.63    160.72 o 
   9  11   7      357.42      473.15    158.12 o 
  10  11   7      636.23      664.82    163.08 o 
  11  11   7     2404.76     2468.34    170.88 o 
  12  11   7     7909.02     7968.44    190.02 o 
  13  11   7       66.15       53.25    175.25 o 
  14  11   7     3878.00     3998.92    193.32 o 
  15  11   7     2294.81     2409.87    195.99 o 
  16  11   7      178.56      248.36    202.18 o 
  17  11   7     2379.61     2311.04    220.96 o 
  18  11   7        2.07       89.94    212.83 o 
   0  12   7    10923.52    11264.84    265.67 o 
   1  12   7      106.38      255.38    146.52 o 
   2  12   7     1024.32     1238.25    153.69 o 
   3  12   7      636.72      787.72    150.63 o 
   4  12   7      452.83      445.17    164.75 o 
   5  12   7      469.87      619.70    165.33 o 
   6  12   7     4989.61     4902.73    156.73 o 
   7  12   7     4015.75     4034.78    170.17 o 
   8  12   7     7223.84     7296.01    171.31 o 
   9  12   7     2311.23     2400.42    160.31 o 
  10  12   7     3485.09     3770.99    169.68 o 
  11  12   7      134.93      327.58    168.69 o 
  12  12   7     2231.88     2306.62    181.25 o 
  13  12   7      211.78      358.88    191.94 o 
  14  12   7     1962.53     1958.51    197.42 o 
  15  12   7      631.87      835.02    193.59 o 
  16  12   7      746.81      948.86    204.47 o 
  17  12   7     2337.42     1970.36    216.17 o 
   1  13   7      801.57      996.11    156.81 o 
   2  13   7     8934.69     9063.26    166.36 o 
   3  13   7     1432.81     1302.74    157.16 o 
   4  13   7     5549.78     5673.16    154.29 o 
   5  13   7    10314.02    10398.19    228.68 o 
   6  13   7      615.32      713.39    155.37 o 
   7  13   7     5568.91     5629.32    167.99 o 
   8  13   7     1432.58     1622.73    166.27 o 
   9  13   7      129.10      304.41    155.38 o 
  10  13   7     1060.73     1105.20    174.85 o 
  11  13   7      419.27      392.30    170.33 o 
  12  13   7     4971.43     5057.40    175.26 o 
  13  13   7      193.12      281.07    181.43 o 
  14  13   7     3110.30     2776.49    192.69 o 
  15  13   7     1005.17      889.45    204.90 o 
  16  13   7        4.19      184.34    203.50 o 
   0  14   7     5475.60     5502.20    259.68 o 
   1  14   7      208.31      411.17    170.30 o 
   2  14   7     4253.94     4334.12    164.17 o 
   3  14   7     1755.11     1935.18    154.00 o 
   4  14   7       42.14      329.69    161.39 o 
   5  14   7      167.36      471.15    174.19 o 
   6  14   7      386.36      511.68    161.30 o 
   7  14   7      154.47      193.73    154.55 o 
   8  14   7     5607.16     5741.64    169.57 o 
   9  14   7     2306.79     2402.78    175.42 o 
  10  14   7     2560.78     2923.33    173.39 o 
  11  14   7      511.32      578.72    173.52 o 
  12  14   7      220.97      398.66    177.22 o 
  13  14   7        3.80      150.87    203.07 o 
  14  14   7      293.94      476.26    189.93 o 
  15  14   7      356.98      459.79    212.28 o 
   1  15   7       62.64      274.47    162.36 o 
   2  15   7     5513.18     5637.19    163.37 o 
   3  15   7     1074.11     1157.78    157.33 o 
   4  15   7      518.49      559.86    158.50 o 
   5  15   7     8426.56     8082.06    178.71 o 
   6  15   7        8.05      262.49    165.99 o 
   7  15   7     1984.94     2164.71    176.62 o 
   8  15   7      189.38      244.04    170.47 o 
   9  15   7      414.69      619.98    167.39 o 
  10  15   7     1665.23     1779.38    165.98 o 
  11  15   7      183.71       61.66    177.53 o 
  12  15   7     1848.53     1804.18    186.60 o 
  13  15   7       39.79      133.36    209.91 o 
  14  15   7     2629.40     1907.25    217.20 o 
   0  16   7     3396.75     3469.48    229.97 o 
   1  16   7      109.50      180.96    157.40 o 
   2  16   7     2881.32     2945.16    162.60 o 
   3  16   7     1390.97     1660.24    171.94 o 
   4  16   7      281.57      331.55    169.61 o 
   5  16   7      326.93      568.87    171.85 o 
   6  16   7      773.79      791.19    167.75 o 
   7  16   7      254.88      514.33    170.78 o 
   8  16   7     2175.34     2270.59    177.12 o 
   9  16   7      223.51      440.26    176.66 o 
  10  16   7     2807.93     2926.45    186.70 o 
  11  16   7      183.39      322.85    182.30 o 
  12  16   7       84.77      177.14    179.76 o 
  13  16   7      255.36      250.18    203.65 o 
   1  17   7       95.03      261.34    168.92 o 
   2  17   7      990.19     1264.51    165.36 o 
   3  17   7      648.55      831.97    168.49 o 
   4  17   7      496.61      689.48    163.79 o 
   5  17   7     2207.90     2522.60    194.09 o 
   6  17   7      123.73      324.15    171.73 o 
   7  17   7     2946.55     3195.35    174.03 o 
   8  17   7      174.28       89.15    167.59 o 
   9  17   7      909.63      966.71    184.83 o 
  10  17   7      611.01      624.01    183.83 o 
  11  17   7        0.22      247.79    182.01 o 
   0  18   7     3261.75     3256.90    243.66 o 
   1  18   7      120.25      292.26    164.69 o 
   2  18   7     1600.53     1625.63    171.66 o 
   3  18   7     1108.53     1294.54    180.61 o 
   4  18   7      161.87      285.32    168.41 o 
   5  18   7       96.81      179.21    171.80 o 
   6  18   7      312.79      342.48    173.61 o 
   7  18   7       10.84      -12.65    189.74 o 
   8  18   7     2845.76     2673.25    190.41 o 
   9  18   7      241.36      283.14    197.50 o 
   1  19   7      915.20      893.70    176.67 o 
   2  19   7      187.42      159.78    167.60 o 
   3  19   7      790.53      886.34    169.05 o 
   4  19   7       11.02      103.54    177.41 o 
   5  19   7      915.74      840.81    186.50 o 
   6  19   7      351.36      402.36    182.55 o 
   7  19   7      740.88      637.28    188.15 o 
   0  20   7     1595.94     1306.61    264.62 o 
   1  20   7       55.30      409.26    182.51 o 
   2  20   7     1279.38     1076.92    181.61 o 
   0   0   8     6168.45     5724.52    331.78 o 
   1   0   8     1136.69     1432.14    225.52 o 
   2   0   8     3919.73     3938.45    238.62 o 
   3   0   8     4167.09     3884.76    223.94 o 
   4   0   8    66094.05    64354.00    684.32 o 
   5   0   8    12750.97    13380.27    253.66 o 
   6   0   8   118705.59   116154.58   1393.52 o 
   7   0   8     1302.65     1490.92    216.40 o 
   8   0   8    20497.95    21681.81    279.37 o 
   9   0   8     8677.26     8611.49    269.79 o 
  10   0   8    11000.54    11778.80    343.20 o 
  11   0   8      114.26      152.27    275.73 o 
  12   0   8       59.71      285.54    275.35 o 
  13   0   8     2532.50     2502.72    261.44 o 
  14   0   8     9164.03     9799.63    468.80 o 
  15   0   8     7895.77     8183.59    296.13 o 
  16   0   8     4769.18     5086.35    304.94 o 
  17   0   8        5.01       56.87    275.35 o 
  18   0   8      148.66      303.56    279.25 o 
  19   0   8     2533.26     2555.18    294.65 o 
  20   0   8     1064.42     1203.81    302.64 o 
  21   0   8      605.18      573.06    299.69 o 
   1   1   8       12.29      125.46    144.54 o 
   2   1   8     2910.09     3259.24    156.00 o 
   3   1   8       19.11      101.00    155.72 o 
   4   1   8     3917.32     4082.59    164.57 o 
   5   1   8      771.46      702.70    160.22 o 
   6   1   8    79085.44    80772.18    537.35 o 
   7   1   8      113.24      280.76    158.43 o 
   8   1   8     3002.15     3024.28    168.90 o 
   9   1   8       16.29       89.47    180.54 o 
  10   1   8      296.46      420.95    177.12 o 
  11   1   8      234.28      280.42    190.20 o 
  12   1   8       31.41      225.18    185.71 o 
  13   1   8     2501.58     2372.60    187.96 o 
  14   1   8    21549.20    22057.40    579.62 o 
  15   1   8      430.71      483.06    189.07 o 
  16   1   8    26915.19    27639.36    655.77 o 
  17   1   8      891.63      973.12    196.20 o 
  18   1   8     1990.67     2244.03    201.96 o 
  19   1   8        3.01      140.47    209.81 o 
  20   1   8      215.32      415.08    207.23 o 
  21   1   8     1196.28      842.85    227.29 o 
   0   2   8    11722.37    11473.21    238.80 o 
   1   2   8      305.55      389.99    150.07 o 
   2   2   8       64.09       83.73    154.91 o 
   3   2   8    11326.15    11319.97    174.39 o 
   4   2   8   139800.27   139003.20   1215.74 o 
   5   2   8     3136.96     3076.82    158.00 o 
   6   2   8    88887.93    87861.70   1024.74 o 
   7   2   8     1147.91     1330.79    166.25 o 
   8   2   8       16.57      -39.92    170.73 o 
   9   2   8    16166.71    15932.92    258.18 o 
  10   2   8     6280.04     6426.41    194.40 o 
  11   2   8       29.13       77.58    177.86 o 
  12   2   8     1361.67     1512.70    183.40 o 
  13   2   8     5786.62     5835.37    203.33 o 
  14   2   8    16201.80    16774.24    385.19 o 
  15   2   8     6098.06     6192.21    207.02 o 
  16   2   8     3113.28     3182.44    194.95 o 
  17   2   8        1.65       62.36    185.84 o 
  18   2   8      458.69      529.26    196.30 o 
  19   2   8     2400.47     2477.99    218.53 o 
  20   2   8      898.02     1016.78    227.55 o 
  21   2   8      510.11      420.34    237.58 o 
   1   3   8       10.31       33.84    146.62 o 
   2   3   8     1282.20     1359.46    148.23 o 
   3   3   8     2399.40     2356.12    153.97 o 
   4   3   8    17599.73    18634.18    182.80 o 
   5   3   8     1517.03     1712.15    163.53 o 
   6   3   8    17259.41    16764.24    225.35 o 
   7   3   8      338.44      445.67    178.37 o 
   8   3   8     7235.61     6793.29    178.21 o 
   9   3   8      883.99      996.47    174.33 o 
  10   3   8     1191.31     1267.64    171.03 o 
  11   3   8      181.88      276.24    178.46 o 
  12   3   8     1468.79     1627.54    177.96 o 
  13   3   8     1632.89     1544.59    198.10 o 
  14   3   8    25051.39    25170.02    560.32 o 
  15   3   8       75.55       88.48    198.53 o 
  16   3   8    25573.04    25884.35    638.76 o 
  17   3   8     1297.06     1340.69    198.46 o 
  18   3   8     3018.92     3470.29    220.26 o 
  19   3   8      223.55      266.18    211.27 o 
  20   3   8     1152.60     1019.25    229.90 o 
  21   3   8      747.41      676.30    232.38 o 
   0   4   8     1951.27     1985.55    197.01 o 
   1   4   8       76.89      181.19    144.45 o 
   2   4   8     1296.05     1274.61    144.38 o 
   3   4   8     4507.87     4482.32    165.73 o 
   4   4   8    89978.85    89214.41   1081.03 o 
   5   4   8     1642.80     1586.44    165.40 o 
   6   4   8    73745.05    73418.46    791.56 o 
   7   4   8       36.20      109.58    168.60 o 
   8   4   8     5267.71     5409.47    179.54 o 
   9   4   8     4996.16     5095.47    185.77 o 
  10   4   8     6758.76     7032.80    189.33 o 
  11   4   8      588.27      588.48    188.28 o 
  12   4   8      994.43      930.51    188.19 o 
  13   4   8     3357.47     3294.77    186.64 o 
  14   4   8     7018.97     7205.08    236.14 o 
  15   4   8     2853.16     3063.56    216.37 o 
  16   4   8     2550.74     2802.96    228.47 o 
  17   4   8        0.08       41.84    219.39 o 
  18   4   8      305.64      457.75    215.26 o 
  19   4   8     2453.67     2505.62    225.17 o 
  20   4   8      292.50      525.91    212.42 o 
  21   4   8      245.29      251.17    221.59 o 
   1   5   8      276.94      397.72    143.96 o 
   2   5   8      107.79       72.61    151.28 o 
   3   5   8     3547.06     3359.63    153.95 o 
   4   5   8     4515.08     4619.64    167.51 o 
   5   5   8      237.37      418.60    154.26 o 
   6   5   8     9663.84     9400.25    182.79 o 
   7   5   8       35.42       83.91    168.84 o 
   8   5   8     2512.42     2310.87    182.74 o 
   9   5   8      480.97      391.51    187.72 o 
  10   5   8      950.37     1348.34    187.91 o 
  11   5   8       23.84      118.16    181.65 o 
  12   5   8     2337.98     2415.84    189.33 o 
  13   5   8      731.75      824.15    177.89 o 
  14   5   8    11117.07    11517.38    310.94 o 
  15   5   8       55.65      122.48    207.16 o 
  16   5   8    15890.17    16705.90    414.31 o 
  17   5   8       89.16      133.36    209.04 o 
  18   5   8     3980.70     3896.97    226.25 o 
  19   5   8       11.37      185.45    213.10 o 
  20   5   8        0.34      214.94    226.78 o 
  21   5   8      158.43      236.57    222.79 o 
   0   6   8      152.29      287.39    220.68 o 
   1   6   8     1753.98     1867.24    162.02 o 
   2   6   8    12838.21    12779.41    176.30 o 
   3   6   8      461.73      509.32    153.82 o 
   4   6   8    58498.66    57903.82    439.61 o 
   5   6   8      422.82      434.09    156.44 o 
   6   6   8    31542.32    30145.97    241.23 o 
   7   6   8       39.43       61.50    159.99 o 
   8   6   8     1562.87     1545.07    171.04 o 
   9   6   8     2686.65     2687.30    177.13 o 
  10   6   8       99.37      189.43    168.42 o 
  11   6   8      435.71      574.25    181.18 o 
  12   6   8     1100.47     1233.33    166.99 o 
  13   6   8     4437.63     4502.55    192.66 o 
  14   6   8     1073.46     1244.23    196.61 o 
  15   6   8     3716.31     3737.47    208.73 o 
  16   6   8       91.27      492.01    201.78 o 
  17   6   8      540.16      663.68    214.47 o 
  18   6   8       63.73      144.23    220.46 o 
  19   6   8     1309.10     1173.90    230.92 o 
  20   6   8       37.13      285.60    211.87 o 
   1   7   8      253.48      346.46    160.17 o 
   2   7   8     2650.85     2949.39    166.01 o 
   3   7   8     1068.47     1004.23    149.64 o 
   4   7   8      948.49      957.69    156.80 o 
   5   7   8      299.19      410.74    161.91 o 
   6   7   8     3295.98     3070.63    158.83 o 
   7   7   8      152.43      185.43    166.45 o 
   8   7   8     1209.15     1413.22    172.66 o 
   9   7   8      212.30      368.27    170.55 o 
  10   7   8     1088.93     1108.62    185.71 o 
  11   7   8      352.05      470.45    191.49 o 
  12   7   8        8.70      123.19    186.51 o 
  13   7   8      171.89      263.61    176.76 o 
  14   7   8     6049.12     6174.48    192.32 o 
  15   7   8      190.35      292.48    196.47 o 
  16   7   8     9834.57     9723.59    259.25 o 
  17   7   8      652.30      933.12    220.42 o 
  18   7   8     2297.29     2408.59    224.90 o 
  19   7   8      167.77      274.13    233.62 o 
  20   7   8      370.52      558.40    226.23 o 
   0   8   8      277.54      193.30    201.67 o 
   1   8   8      173.29      164.44    158.53 o 
   2   8   8    11455.67    11117.92    169.83 o 
   3   8   8       88.14      159.02    150.92 o 
   4   8   8    16738.07    16359.76    199.32 o 
   5   8   8     1640.46     1475.92    158.13 o 
   6   8   8    13479.28    13009.66    177.09 o 
   7   8   8     1319.09     1279.53    163.01 o 
   8   8   8     1637.23     1849.71    173.06 o 
   9   8   8      691.74      692.65    173.23 o 
  10   8   8     1427.67     1348.25    162.69 o 
  11   8   8     2313.46     2302.52    173.48 o 
  12   8   8     1033.42     1185.25    198.38 o 
  13   8   8      833.26      766.67    189.10 o 
  14   8   8      208.54      334.67    185.44 o 
  15   8   8      553.80      776.77    194.34 o 
  16   8   8      196.59      470.00    206.48 o 
  17   8   8      387.36      367.35    208.29 o 
  18   8   8       97.20      147.85    221.42 o 
  19   8   8      169.80      287.63    233.28 o 
  20   8   8        2.61      121.96    259.79 o 
   1   9   8       34.49      152.32    145.25 o 
   2   9   8      937.55     1017.64    153.22 o 
   3   9   8      316.69      365.96    152.00 o 
   4   9   8      184.38      275.05    150.27 o 
   5   9   8      319.99      344.18    150.95 o 
   6   9   8     2313.87     2287.86    157.62 o 
   7   9   8      170.42      243.60    161.02 o 
   8   9   8     3143.39     3397.57    166.01 o 
   9   9   8      272.00      370.70    161.39 o 
  10   9   8     4137.58     4079.28    169.12 o 
  11   9   8     1236.18     1218.44    168.96 o 
  12   9   8     2532.90     2683.89    188.86 o 
  13   9   8        5.29      177.73    179.99 o 
  14   9   8     1616.19     1581.79    194.23 o 
  15   9   8       34.24      253.76    193.27 o 
  16   9   8      939.26     1181.45    202.91 o 
  17   9   8      446.07      370.64    203.56 o 
  18   9   8     1413.18     1519.50    229.59 o 
  19   9   8       23.29      270.49    243.41 o 
   0  10   8     8333.26     8425.29    237.26 o 
   1  10   8      288.42      409.82    152.11 o 
   2  10   8     9253.64     9117.06    178.78 o 
   3  10   8      937.44     1121.50    159.19 o 
   4  10   8      420.11      553.60    158.06 o 
   5  10   8      250.44      527.08    153.62 o 
   6  10   8      112.02      113.73    154.03 o 
   7  10   8        4.26       89.22    153.77 o 
   8  10   8     3380.19     3439.30    162.90 o 
   9  10   8      271.67      380.14    162.08 o 
  10  10   8     8102.74     8073.16    180.21 o 
  11  10   8       19.64      125.49    169.57 o 
  12  10   8     1626.37     1896.24    190.21 o 
  13  10   8       15.16      183.24    177.63 o 
  14  10   8        5.77      185.71    183.48 o 
  15  10   8      214.76      239.11    193.96 o 
  16  10   8       50.82      291.99    194.64 o 
  17  10   8       38.03      -74.75    211.68 o 
  18  10   8      108.60      117.29    223.70 o 
  19  10   8       14.40       14.17    698.72 o 
   1  11   8       38.69       44.88    150.83 o 
   2  11   8     1287.47     1328.65    157.67 o 
   3  11   8     1412.80     1473.04    161.29 o 
   4  11   8      819.38      897.28    148.07 o 
   5  11   8      879.84      956.98    154.20 o 
   6  11   8       49.38      175.27    150.83 o 
   7  11   8      223.62      423.57    165.19 o 
   8  11   8     4664.14     4920.91    169.88 o 
   9  11   8     1069.77     1278.70    172.85 o 
  10  11   8     2132.36     2147.19    167.77 o 
  11  11   8       21.35       34.60    161.86 o 
  12  11   8     1564.54     1671.16    177.60 o 
  13  11   8      137.60      443.20    207.83 o 
  14  11   8      647.42      686.90    198.16 o 
  15  11   8      323.62      284.61    198.04 o 
  16  11   8     1020.73     1141.60    213.84 o 
  17  11   8        0.05      173.23    217.21 o 
  18  11   8      891.19      750.12    242.74 o 
   0  12   8    11422.36    11059.85    228.63 o 
   1  12   8       50.85      210.41    150.62 o 
   2  12   8     6663.06     6443.71    155.31 o 
   3  12   8       43.69      108.34    161.10 o 
   4  12   8       10.60      220.03    161.26 o 
   5  12   8        1.00      -65.51    154.50 o 
   6  12   8       98.29      146.67    156.11 o 
   7  12   8       84.97       49.17    154.85 o 
   8  12   8     2343.35     2466.32    159.80 o 
   9  12   8     2605.17     2449.89    159.01 o 
  10  12   8     7826.57     7843.53    181.08 o 
  11  12   8        3.97      235.72    167.55 o 
  12  12   8      689.30      690.10    171.85 o 
  13  12   8      235.02      442.51    179.96 o 
  14  12   8      427.79      634.56    202.03 o 
  15  12   8       36.48      249.81    195.58 o 
  16  12   8        1.97      178.28    199.59 o 
  17  12   8       43.15       54.42    215.84 o 
   1  13   8      104.59      229.98    149.12 o 
   2  13   8      352.42      346.13    146.15 o 
   3  13   8      326.73      457.23    158.22 o 
   4  13   8      115.33        8.14    158.89 o 
   5  13   8     1207.16     1034.79    158.35 o 
   6  13   8      328.20      400.90    159.44 o 
   7  13   8       15.12       73.41    154.33 o 
   8  13   8     1037.58     1253.48    163.65 o 
   9  13   8        8.36      -43.14    157.89 o 
  10  13   8     2029.90     2120.13    179.47 o 
  11  13   8      355.29      407.35    174.22 o 
  12  13   8     3128.12     3158.88    187.28 o 
  13  13   8      241.58      497.54    189.65 o 
  14  13   8      151.02      201.58    190.15 o 
  15  13   8      131.06       31.70    185.94 o 
  16  13   8       83.16       69.10    219.30 o 
   0  14   8    15551.17    15493.84    254.00 o 
   1  14   8      817.56      631.71    159.76 o 
   2  14   8     5695.59     5786.44    162.38 o 
   3  14   8     1300.22     1409.78    150.30 o 
   4  14   8     2259.52     2421.74    164.27 o 
   5  14   8        1.29      267.52    161.97 o 
   6  14   8      936.84     1082.00    159.00 o 
   7  14   8      375.16      512.64    158.61 o 
   8  14   8     3969.89     4250.52    167.99 o 
   9  14   8     1675.68     1705.26    175.30 o 
  10  14   8     5536.99     5806.11    178.23 o 
  11  14   8      102.12       60.42    169.10 o 
  12  14   8      333.05      535.32    175.23 o 
  13  14   8      382.05      504.74    184.65 o 
  14  14   8      893.56      910.19    199.47 o 
  15  14   8        5.76      156.19    211.88 o 
   1  15   8     1588.03     1593.61    150.18 o 
   2  15   8      815.27      830.97    159.23 o 
   3  15   8       14.97       59.77    151.89 o 
   4  15   8       34.45      312.02    168.78 o 
   5  15   8      687.66      699.92    167.71 o 
   6  15   8       74.84      262.47    170.96 o 
   7  15   8       13.33      222.71    175.66 o 
   8  15   8      178.37      473.44    166.50 o 
   9  15   8      198.11      222.88    174.04 o 
  10  15   8     1805.16     2147.52    170.24 o 
  11  15   8       45.26      159.56    169.03 o 
  12  15   8     1040.30     1037.09    174.46 o 
  13  15   8       34.01       82.44    187.78 o 
  14  15   8       51.41       87.98    197.28 o 
   0  16   8    12970.58    13393.77    268.58 o 
   1  16   8      217.36      204.56    159.01 o 
   2  16   8     2551.90     2757.31    168.03 o 
   3  16   8     1611.54     1479.29    162.78 o 
   4  16   8     2573.01     3010.09    168.71 o 
   5  16   8       95.30      199.20    163.53 o 
   6  16   8     2230.48     2546.17    167.97 o 
   7  16   8      249.86      145.10    169.34 o 
   8  16   8     1553.19     1548.49    176.47 o 
   9  16   8     1098.50     1256.72    172.35 o 
  10  16   8     5550.36     5376.84    201.92 o 
  11  16   8      169.85      104.07    184.18 o 
  12  16   8      551.90      666.80    193.20 o 
  13  16   8     1255.84     1040.07    267.81 o 
   1  17   8       16.79       29.21    153.97 o 
   2  17   8       58.37      195.83    166.13 o 
   3  17   8      215.81      287.97    164.76 o 
   4  17   8      170.00      285.58    175.74 o 
   5  17   8      136.14      180.33    171.59 o 
   6  17   8      165.43      150.75    174.14 o 
   7  17   8      178.05      176.21    169.86 o 
   8  17   8      199.84      216.52    175.24 o 
   9  17   8       26.90       68.59    175.89 o 
  10  17   8     1704.37     1584.47    188.90 o 
  11  17   8        8.73      279.74    187.96 o 
   0  18   8     9016.94     8644.85    264.81 o 
   1  18   8      143.34      269.76    159.84 o 
   2  18   8     1159.25     1138.20    170.22 o 
   3  18   8       46.16      218.27    170.75 o 
   4  18   8     1724.22     1684.35    183.82 o 
   5  18   8        2.30      300.78    169.10 o 
   6  18   8     1263.06     1051.28    190.29 o 
   7  18   8       47.85      189.44    178.50 o 
   8  18   8      502.50      541.95    174.31 o 
   9  18   8      115.23      211.77    188.42 o 
   1  19   8      210.70      361.00    166.12 o 
   2  19   8      230.71      400.70    168.78 o 
   3  19   8       83.46      464.47    193.78 o 
   4  19   8        8.29      297.34    177.46 o 
   5  19   8      348.00      491.59    183.82 o 
   6  19   8      698.60      598.42    179.45 o 
   1   1   9     9575.68    10303.37    164.23 o 
   2   1   9       12.50      102.00    148.42 o 
   3   1   9      195.54      307.08    152.23 o 
   4   1   9     1790.57     2029.02    158.18 o 
   5   1   9      369.92      404.09    147.70 o 
   6   1   9     1438.72     1863.43    165.95 o 
   7   1   9     2903.45     3207.77    165.59 o 
   8   1   9        9.85       90.47    159.91 o 
   9   1   9      282.42      318.94    171.72 o 
  10   1   9        1.22        5.18    187.18 o 
  11   1   9      626.29      754.43    180.88 o 
  12   1   9     1253.03     1316.92    197.39 o 
  13   1   9      170.91      209.10    189.61 o 
  14   1   9      509.91      483.12    194.66 o 
  15   1   9      270.66      422.16    185.46 o 
  16   1   9     1475.19     1627.08    208.46 o 
  17   1   9       66.72      126.80    201.62 o 
  18   1   9      119.71      129.63    207.09 o 
  19   1   9      325.84      270.14    203.83 o 
  20   1   9      147.64      224.11    210.16 o 
  21   1   9        1.64       99.98    212.69 o 
   0   2   9     2907.24     3016.08    218.32 o 
   1   2   9     1299.74     1120.46    145.84 o 
   2   2   9     3498.74     3663.14    147.00 o 
   3   2   9    14394.13    14168.25    172.74 o 
   4   2   9    16655.26    17219.76    186.83 o 
   5   2   9       85.09       92.86    150.13 o 
   6   2   9     9647.25     9931.11    174.03 o 
   7   2   9    12707.61    12779.81    183.07 o 
   8   2   9     2846.36     3112.39    188.71 o 
   9   2   9       36.92      -10.82    182.52 o 
  10   2   9     1130.50     1174.89    177.08 o 
  11   2   9     3949.31     3996.38    182.26 o 
  12   2   9      136.63      299.01    182.17 o 
  13   2   9     1523.73     1770.05    186.10 o 
  14   2   9     1249.69     1426.05    189.22 o 
  15   2   9       30.78      158.69    198.36 o 
  16   2   9        8.83      -42.38    193.71 o 
  17   2   9      754.70      778.22    200.04 o 
  18   2   9       98.53      276.71    219.89 o 
  19   2   9       28.69      251.52    201.89 o 
  20   2   9      309.18      344.53    230.68 o 
  21   2   9       25.10      364.36    247.75 o 
   1   3   9     3786.13     3784.92    152.72 o 
   2   3   9     6806.30     6815.09    160.73 o 
   3   3   9     4500.54     4686.91    152.87 o 
   4   3   9      531.30      325.63    146.60 o 
   5   3   9      615.54      662.59    151.01 o 
   6   3   9     8691.07     8484.26    179.46 o 
   7   3   9     1509.85     1597.92    176.80 o 
   8   3   9     3995.61     4024.23    175.23 o 
   9   3   9     8837.49     8716.68    193.28 o 
  10   3   9      715.61      775.96    179.20 o 
  11   3   9     1206.88     1488.96    176.75 o 
  12   3   9     2996.31     3013.15    176.34 o 
  13   3   9       58.54      -92.44    179.62 o 
  14   3   9      161.66      152.53    199.05 o 
  15   3   9     2071.33     2419.16    205.01 o 
  16   3   9     2395.74     2488.96    208.34 o 
  17   3   9      133.56      276.98    204.57 o 
  18   3   9     1190.85     1189.36    225.77 o 
  19   3   9      848.67     1106.51    232.49 o 
  20   3   9       19.09        3.17    231.01 o 
  21   3   9       50.02       -7.59    220.81 o 
   0   4   9    22540.53    22452.44    262.42 o 
   1   4   9    28832.28    28511.13    212.84 o 
   2   4   9      208.78      377.21    144.09 o 
   3   4   9    73509.45    73646.04    539.34 o 
   4   4   9    17795.14    17202.28    180.54 o 
   5   4   9     3601.59     3825.20    167.14 o 
   6   4   9    22075.07    21686.81    207.51 o 
   7   4   9    27878.24    27217.92    340.37 o 
   8   4   9      800.30      785.22    168.83 o 
   9   4   9     5302.96     5170.76    180.73 o 
  10   4   9     9489.28     9392.60    186.01 o 
  11   4   9    20630.03    20145.45    441.44 o 
  12   4   9        2.49      210.55    193.59 o 
  13   4   9     8571.75     8435.15    196.58 o 
  14   4   9     5069.35     5127.50    193.28 o 
  15   4   9       65.79      237.70    213.74 o 
  16   4   9     1100.71     1267.01    223.63 o 
  17   4   9     2963.33     2964.04    229.84 o 
  18   4   9      554.35      709.14    203.77 o 
  19   4   9       25.94        8.00    213.91 o 
  20   4   9     1770.31     1557.08    228.07 o 
  21   4   9      499.86      337.81    236.78 o 
   1   5   9     8480.50     7797.05    157.33 o 
   2   5   9     8223.03     7771.43    156.93 o 
   3   5   9     3305.08     3253.96    160.76 o 
   4   5   9       91.70      124.21    164.84 o 
   5   5   9      463.84      503.39    163.30 o 
   6   5   9     1900.31     1918.09    180.64 o 
   7   5   9     1875.98     1780.40    183.06 o 
   8   5   9     4544.58     4574.13    194.90 o 
   9   5   9     7653.28     7531.42    200.88 o 
  10   5   9        8.16       42.28    203.61 o 
  11   5   9     1772.65     1816.00    196.46 o 
  12   5   9     2659.41     2678.00    196.03 o 
  13   5   9     3414.78     3795.50    212.59 o 
  14   5   9      712.28      735.07    189.74 o 
  15   5   9     3137.48     3146.73    206.00 o 
  16   5   9     5877.18     5913.77    215.13 o 
  17   5   9     3332.90     3472.59    213.83 o 
  18   5   9      743.89     1087.11    216.48 o 
  19   5   9     4052.84     3968.78    222.23 o 
  20   5   9      913.31      774.92    222.29 o 
   0   6   9    32702.31    32301.67    288.06 o 
   1   6   9    17257.19    16607.00    183.67 o 
   2   6   9      205.95      326.08    149.58 o 
   3   6   9    76218.87    73463.30    389.32 o 
   4   6   9    39352.59    38757.43    327.69 o 
   5   6   9      839.79      935.65    159.53 o 
   6   6   9    28050.70    27080.61    294.70 o 
   7   6   9    45792.13    44750.56    498.50 o 
   8   6   9    11932.66    11431.35    191.94 o 
   9   6   9     6854.16     6590.43    185.55 o 
  10   6   9    13492.72    13838.40    193.69 o 
  11   6   9    15624.56    16063.84    363.59 o 
  12   6   9      941.35     1087.12    177.57 o 
  13   6   9    15067.89    15331.87    318.47 o 
  14   6   9     7994.69     8148.26    227.95 o 
  15   6   9     4232.79     3948.17    207.59 o 
  16   6   9     4367.18     4378.26    211.53 o 
  17   6   9     1518.16     1788.08    221.99 o 
  18   6   9     2715.66     2576.68    224.34 o 
  19   6   9        9.85       65.60    233.20 o 
  20   6   9     1604.25     1633.24    223.52 o 
   1   7   9    33254.75    32762.56    211.73 o 
   2   7   9    16011.50    15413.01    182.96 o 
   3   7   9     3500.84     3569.04    156.04 o 
   4   7   9     1953.01     1794.71    158.84 o 
   5   7   9     1983.07     2054.10    154.89 o 
   6   7   9    12244.51    11800.35    171.51 o 
   7   7   9     4578.27     4429.85    163.81 o 
   8   7   9    12096.72    11723.56    189.32 o 
   9   7   9    23233.96    23025.43    270.64 o 
  10   7   9      476.40      636.13    175.12 o 
  11   7   9      574.13      613.54    190.71 o 
  12   7   9     4127.10     4297.73    192.45 o 
  13   7   9     9101.79     9133.23    206.20 o 
  14   7   9      725.07      788.60    191.62 o 
  15   7   9     4482.74     4570.60    198.41 o 
  16   7   9     5600.31     6001.47    217.61 o 
  17   7   9     2813.14     2821.02    222.43 o 
  18   7   9     1449.92     1529.09    239.26 o 
  19   7   9     5538.27     5347.75    243.73 o 
  20   7   9     1272.31      906.34    231.61 o 
   0   8   9    28615.10    28283.41    313.03 o 
   1   8   9    22256.68    21810.46    193.04 o 
   2   8   9       50.18      120.51    149.93 o 
   3   8   9    81334.95    79298.88    639.31 o 
   4   8   9    22012.27    21178.07    259.97 o 
   5   8   9      522.47      465.12    156.68 o 
   6   8   9    24436.94    23615.53    292.91 o 
   7   8   9    41485.55    40184.22    441.83 o 
   8   8   9       40.63      132.81    164.32 o 
   9   8   9    15873.80    15428.59    205.36 o 
  10   8   9    13461.09    13310.65    203.73 o 
  11   8   9    12562.10    12961.11    207.63 o 
  12   8   9      232.95      399.92    194.66 o 
  13   8   9    21138.84    20728.70    415.08 o 
  14   8   9     8543.68     8977.28    241.87 o 
  15   8   9      729.18      721.97    205.57 o 
  16   8   9     3916.42     4125.71    212.09 o 
  17   8   9     1809.26     1612.02    216.90 o 
  18   8   9      517.63      530.37    238.99 o 
  19   8   9        8.34      260.49    241.51 o 
   1   9   9    17139.58    16467.24    178.64 o 
   2   9   9     9617.25     9281.65    166.60 o 
   3   9   9      181.67      282.89    157.19 o 
   4   9   9     1373.26     1482.98    152.88 o 
   5   9   9      351.80      346.66    163.02 o 
   6   9   9    14219.52    13449.02    192.28 o 
   7   9   9     5661.40     5646.09    164.12 o 
   8   9   9     8050.63     7835.32    179.14 o 
   9   9   9    19568.95    19510.78    286.29 o 
  10   9   9      847.05      828.49    161.39 o 
  11   9   9      295.67      457.46    179.61 o 
  12   9   9     2096.99     2268.67    199.03 o 
  13   9   9     5361.00     5493.82    200.87 o 
  14   9   9      867.30     1003.65    195.67 o 
  15   9   9     3383.80     3733.93    210.69 o 
  16   9   9     6357.33     6556.48    205.02 o 
  17   9   9     1312.94     1458.91    209.68 o 
  18   9   9     1588.40     1391.58    229.47 o 
  19   9   9     3185.11     2316.25    252.78 o 
   0  10   9    10663.16    10582.40    231.91 o 
   1  10   9    19538.39    19390.26    187.42 o 
   2  10   9       39.89      192.55    154.33 o 
   3  10   9    55438.73    53537.36    412.14 o 
   4  10   9    26824.26    26002.22    387.09 o 
   5  10   9     1179.36     1361.50    153.82 o 
   6  10   9    12767.33    12410.99    180.01 o 
   7  10   9    23834.92    23290.04    365.56 o 
   8  10   9     1238.28     1407.96    168.70 o 
   9  10   9     5522.82     5533.85    173.99 o 
  10  10   9     4129.15     4224.75    175.60 o 
  11  10   9     8837.19     8677.89    182.85 o 
  12  10   9      206.41      263.10    187.06 o 
  13  10   9    14799.70    14980.83    304.36 o 
  14  10   9     7859.29     8148.72    204.75 o 
  15  10   9     2050.09     2287.18    200.31 o 
  16  10   9      436.43      590.72    210.28 o 
  17  10   9      683.53      797.68    224.26 o 
  18  10   9     1220.37      952.51    208.24 o 
   1  11   9    18767.09    17538.52    193.77 o 
   2  11   9     7098.20     7133.03    166.25 o 
   3  11   9      628.06      839.00    149.29 o 
   4  11   9      732.58      708.34    152.88 o 
   5  11   9     4664.01     4381.61    168.65 o 
   6  11   9     9853.16     9661.83    175.86 o 
   7  11   9     4473.19     4676.99    164.29 o 
   8  11   9    11777.38    11730.78    177.21 o 
   9  11   9    20564.85    20264.23    229.36 o 
  10  11   9      348.78      614.17    170.83 o 
  11  11   9     2080.35     2160.53    162.53 o 
  12  11   9     3130.94     3160.48    178.68 o 
  13  11   9     5704.42     6039.04    202.47 o 
  14  11   9      228.89      439.44    198.21 o 
  15  11   9     1372.08     1389.96    200.17 o 
  16  11   9     4751.84     4682.94    213.93 o 
  17  11   9     1963.33     1624.28    220.99 o 
   0  12   9     3520.64     3685.62    228.46 o 
   1  12   9    11564.22    11714.19    166.78 o 
   2  12   9       14.73      169.92    156.89 o 
   3  12   9    20470.40    20639.56    183.71 o 
   4  12   9    14606.65    14304.20    258.73 o 
   5  12   9     1763.09     1831.99    152.87 o 
   6  12   9     9482.08     9241.73    170.61 o 
   7  12   9     5134.07     5258.60    170.54 o 
   8  12   9      179.33      204.36    163.59 o 
   9  12   9     2108.83     2433.64    166.52 o 
  10  12   9     2815.89     2716.78    173.35 o 
  11  12   9     5995.99     5973.66    184.18 o 
  12  12   9      152.02      190.67    179.54 o 
  13  12   9    11844.46    12059.20    213.71 o 
  14  12   9     4183.72     4005.27    201.70 o 
  15  12   9     2015.60     2004.56    211.09 o 
  16  12   9      841.40      714.09    228.52 o 
  17  12   9      357.41      269.45    221.78 o 
   1  13   9     6927.94     6833.96    154.42 o 
   2  13   9     2814.85     2996.34    157.10 o 
   3  13   9      707.51      861.43    162.51 o 
   4  13   9      243.78      232.51    150.85 o 
   5  13   9      855.60     1083.58    155.00 o 
   6  13   9     3162.19     3280.00    166.64 o 
   7  13   9     4553.47     4578.45    163.17 o 
   8  13   9     2106.35     2196.78    160.80 o 
   9  13   9     8345.50     8118.23    176.60 o 
  10  13   9      127.82      241.31    169.10 o 
  11  13   9      630.66      625.99    167.94 o 
  12  13   9       39.42      208.74    172.95 o 
  13  13   9     1814.35     2009.26    200.26 o 
  14  13   9      898.49      730.52    193.73 o 
  15  13   9      180.40      358.06    206.96 o 
  16  13   9     2356.06     2288.10    235.60 o 
   0  14   9      340.16      745.24    227.65 o 
   1  14   9     8264.24     8122.35    166.01 o 
   2  14   9     1066.06      937.39    162.36 o 
   3  14   9    16683.29    16384.51    268.77 o 
   4  14   9     7380.16     7405.32    159.13 o 
   5  14   9      358.80      613.89    158.85 o 
   6  14   9     4599.93     4781.24    169.93 o 
   7  14   9     3918.65     4045.36    164.69 o 
   8  14   9       33.01      144.52    163.02 o 
   9  14   9      676.54      882.14    173.95 o 
  10  14   9     1454.78     1668.62    170.83 o 
  11  14   9     2587.90     2778.92    185.09 o 
  12  14   9      317.24      645.25    194.63 o 
  13  14   9     6900.65     6182.47    227.26 o 
  14  14   9     1299.39     1201.37    232.82 o 
  15  14   9      964.11      760.50    191.31 o 
   1  15   9     3083.32     3179.64    164.06 o 
   2  15   9      638.68      876.14    165.64 o 
   3  15   9      841.16      970.73    156.30 o 
   4  15   9       25.60      369.92    160.84 o 
   5  15   9      273.27      222.18    161.52 o 
   6  15   9     1027.99     1289.53    164.09 o 
   7  15   9     2516.45     2869.49    160.20 o 
   8  15   9     1799.78     1954.77    163.07 o 
   9  15   9     5111.94     5175.56    180.07 o 
  10  15   9      318.28      259.92    170.98 o 
  11  15   9      578.55      627.52    183.71 o 
  12  15   9       43.41      210.18    200.97 o 
  13  15   9      731.62      663.09    219.36 o 
   0  16   9      248.91      277.36    234.26 o 
   1  16   9     1541.00     1599.70    164.11 o 
   2  16   9      942.39      981.48    164.51 o 
   3  16   9     4735.74     4724.74    164.43 o 
   4  16   9     2247.69     2510.53    163.45 o 
   5  16   9      506.14      812.82    162.19 o 
   6  16   9     1013.75     1099.54    172.25 o 
   7  16   9       60.56      232.14    169.65 o 
   8  16   9       36.75       60.97    180.69 o 
   9  16   9        3.10      176.37    178.57 o 
  10  16   9       24.68      146.23    191.69 o 
  11  16   9      497.06      498.24    186.31 o 
  12  16   9      708.73      587.89    206.65 o 
   1  17   9     1108.47     1241.43    171.03 o 
   2  17   9      828.64     1015.96    175.27 o 
   3  17   9     1663.48     1789.22    175.76 o 
   4  17   9       74.36      107.70    158.97 o 
   5  17   9      383.80      453.72    162.09 o 
   6  17   9      601.59      691.70    174.52 o 
   7  17   9     1609.77     1720.79    184.66 o 
   8  17   9     1201.31     1141.13    180.66 o 
   9  17   9     1596.28     1560.52    176.53 o 
  10  17   9     1019.91     1001.70    177.92 o 
   0  18   9     4912.71     5042.54    237.57 o 
   1  18   9      634.02      777.61    174.02 o 
   2  18   9      784.24     1040.49    186.75 o 
   3  18   9      481.06      597.73    177.92 o 
   4  18   9       72.47      252.82    179.77 o 
   5  18   9      120.58        4.78    176.76 o 
   6  18   9       13.76      186.05    189.75 o 
   7  18   9      228.30      306.43    177.13 o 
   8  18   9      349.59      428.60    196.85 o 
   1  19   9      787.30      831.51    174.71 o 
   2  19   9       75.47      372.93    194.81 o 
   3  19   9     1716.38     1537.10    185.17 o 
   4  19   9      210.78      279.50    173.89 o 
   5  19   9      577.77      507.70    185.39 o 
   0   0  10     1032.68     1356.04    287.20 o 
   1   0  10     5054.98     4210.61    223.12 o 
   2   0  10      288.61      481.94    187.70 o 
   3   0  10    39329.22    36448.18    491.72 o 
   4   0  10     3998.91     3809.12    221.36 o 
   5   0  10     3649.50     3779.44    210.23 o 
   6   0  10      135.45      184.91    217.75 o 
   7   0  10      451.36      290.52    219.42 o 
   8   0  10       59.25       54.86    228.79 o 
   9   0  10     8012.39     8006.13    260.05 o 
  10   0  10      362.09      510.00    269.41 o 
  11   0  10    14977.37    15120.04    339.53 o 
  12   0  10     1114.39     1099.11    270.27 o 
  13   0  10    58111.02    56657.38   2108.18 o 
  14   0  10       48.55      156.30    266.59 o 
  15   0  10     5317.49     5336.59    279.68 o 
  16   0  10      314.21      517.27    283.85 o 
  17   0  10      618.18      673.62    281.32 o 
  18   0  10       29.74      -10.20    292.50 o 
  19   0  10      212.53      285.81    329.89 o 
  20   0  10     1214.36      962.40    337.40 o 
  21   0  10     2498.54     2210.93    315.32 o 
   1   1  10    72358.77    74667.47    629.20 o 
   2   1  10     1824.48     2085.34    140.52 o 
   3   1  10     9263.00     8959.64    157.19 o 
   4   1  10     2139.95     1929.35    154.85 o 
   5   1  10     1775.44     2231.95    158.32 o 
   6   1  10     4148.98     4345.38    164.74 o 
   7   1  10    19458.54    19570.35    237.71 o 
   8   1  10       25.17      143.92    160.47 o 
   9   1  10    34815.62    35633.89    472.16 o 
  10   1  10     7123.86     6872.53    203.90 o 
  11   1  10     4561.09     4918.24    202.62 o 
  12   1  10       14.13      115.85    190.92 o 
  13   1  10      431.13      725.03    196.78 o 
  14   1  10     4569.91     4721.79    199.78 o 
  15   1  10     1963.14     2107.19    202.75 o 
  16   1  10     4324.21     4280.23    209.47 o 
  17   1  10      179.38      194.89    199.93 o 
  18   1  10      417.54      463.22    204.07 o 
  19   1  10     3802.15     3560.17    225.35 o 
  20   1  10     2357.80     2211.48    229.84 o 
  21   1  10       33.57      105.91    237.70 o 
   0   2  10      546.30      551.04    196.03 o 
   1   2  10    23004.08    22422.56    186.90 o 
   2   2  10     1517.76     1694.87    143.45 o 
   3   2  10    85374.47    84655.26    810.76 o 
   4   2  10     4664.04     4360.15    161.28 o 
   5   2  10     7794.86     8048.02    158.55 o 
   6   2  10     1369.56     1476.06    150.00 o 
   7   2  10    15062.94    14763.60    200.56 o 
   8   2  10       42.10      117.37    170.91 o 
   9   2  10     8079.59     8041.31    194.58 o 
  10   2  10      294.41      273.61    173.56 o 
  11   2  10    16359.17    16360.12    371.13 o 
  12   2  10     1868.71     1805.03    185.98 o 
  13   2  10    41993.41    43353.67    866.47 o 
  14   2  10      426.11      509.81    195.58 o 
  15   2  10     6859.69     7015.89    230.42 o 
  16   2  10     1089.51     1191.22    195.47 o 
  17   2  10       32.81      129.13    204.49 o 
  18   2  10      197.77      248.52    200.04 o 
  19   2  10       19.40      -24.79    207.78 o 
  20   2  10     1097.21      962.74    215.67 o 
  21   2  10     2766.64     2223.73    255.15 o 
   1   3  10    30898.48    30141.71    235.48 o 
   2   3  10     2314.00     2328.44    147.47 o 
   3   3  10    13790.01    13639.30    164.15 o 
   4   3  10     5166.32     5464.86    157.42 o 
   5   3  10     4927.38     5213.97    163.52 o 
   6   3  10     2916.76     3006.99    160.80 o 
   7   3  10    20065.25    19651.22    315.95 o 
   8   3  10     2046.17     2138.09    175.49 o 
   9   3  10    13358.87    13328.54    249.28 o 
  10   3  10     2295.25     2396.08    180.34 o 
  11   3  10     3825.24     4029.62    194.77 o 
  12   3  10      582.00      595.59    181.37 o 
  13   3  10       15.84      171.96    184.45 o 
  14   3  10     4111.09     4323.49    207.36 o 
  15   3  10      250.76      209.70    199.72 o 
  16   3  10     2046.16     2389.67    201.82 o 
  17   3  10      260.19      494.42    201.45 o 
  18   3  10       83.85      229.35    208.11 o 
  19   3  10      734.60     1037.09    230.76 o 
  20   3  10      452.20      662.81    238.95 o 
  21   3  10       22.51       75.02    230.96 o 
   0   4  10     2586.95     2873.16    191.09 o 
   1   4  10    24946.78    24903.73    181.68 o 
   2   4  10      725.10      781.87    153.30 o 
   3   4  10    39037.25    39296.01    266.06 o 
   4   4  10     7945.03     8008.60    169.18 o 
   5   4  10     4622.94     4498.38    177.34 o 
   6   4  10     3766.99     3795.01    170.56 o 
   7   4  10     7324.77     7295.22    175.56 o 
   8   4  10       12.10      140.53    168.95 o 
   9   4  10     3378.27     3295.84    179.59 o 
  10   4  10      482.34      536.99    190.92 o 
  11   4  10    20906.00    20982.10    408.88 o 
  12   4  10       27.05       77.58    177.48 o 
  13   4  10    32991.98    32924.47    748.18 o 
  14   4  10       12.18      122.73    196.02 o 
  15   4  10     7004.29     7295.63    208.27 o 
  16   4  10      691.44      772.97    224.37 o 
  17   4  10      251.79      207.00    238.25 o 
  18   4  10       15.98       -6.36    218.28 o 
  19   4  10       64.01      -58.90    222.74 o 
  20   4  10     1016.26      875.91    227.35 o 
   1   5  10    28466.31    27964.95    198.37 o 
   2   5  10      139.47      215.64    142.01 o 
   3   5  10     8747.46     8749.17    159.87 o 
   4   5  10     2225.52     2290.35    148.90 o 
   5   5  10      472.65      710.53    175.62 o 
   6   5  10     4654.20     4664.67    180.84 o 
   7   5  10     8026.02     7990.24    189.67 o 
   8   5  10      919.87      960.77    186.35 o 
   9   5  10    11706.81    11989.40    225.00 o 
  10   5  10     5099.66     5171.75    199.90 o 
  11   5  10     6138.93     6482.88    211.83 o 
  12   5  10     3135.58     3185.63    207.57 o 
  13   5  10       88.78      397.94    195.76 o 
  14   5  10     4070.13     4290.69    214.22 o 
  15   5  10      179.90      481.02    191.21 o 
  16   5  10     6133.10     6227.96    226.49 o 
  17   5  10      629.14      826.58    207.82 o 
  18   5  10       26.02      143.05    219.69 o 
  19   5  10     1029.83      808.35    238.22 o 
  20   5  10      704.07      697.03    232.74 o 
   0   6  10     4385.22     4164.64    204.97 o 
   1   6  10     3918.25     3871.32    160.87 o 
   2   6  10       13.40       18.00    158.15 o 
   3   6  10    18715.54    18507.04    192.15 o 
   4   6  10     4996.22     4928.93    163.56 o 
   5   6  10     3476.24     3626.65    176.64 o 
   6   6  10     5850.50     5714.36    176.10 o 
   7   6  10      427.27      441.20    175.72 o 
   8   6  10        9.78      -18.20    179.10 o 
   9   6  10     2556.44     2646.96    183.81 o 
  10   6  10       60.32      155.57    186.69 o 
  11   6  10    10124.27    10480.56    214.26 o 
  12   6  10      162.04      131.29    179.43 o 
  13   6  10     8309.07     8620.63    203.94 o 
  14   6  10      489.45      579.31    183.73 o 
  15   6  10     4209.82     4428.57    209.31 o 
  16   6  10      538.02      584.17    206.05 o 
  17   6  10      558.49      338.03    219.27 o 
  18   6  10      196.54      356.01    228.95 o 
  19   6  10      652.57      607.40    235.44 o 
  20   6  10      448.70      470.29    250.65 o 
   1   7  10    15274.02    14584.08    185.06 o 
   2   7  10      626.02      590.57    158.01 o 
   3   7  10     3504.90     3112.20    152.88 o 
   4   7  10      737.34      820.48    154.54 o 
   5   7  10     4102.14     3904.54    169.49 o 
   6   7  10       14.07        6.64    161.71 o 
   7   7  10      664.35      755.41    162.46 o 
   8   7  10     1129.38     1254.99    170.54 o 
   9   7  10     7038.91     6904.14    182.87 o 
  10   7  10      502.35      518.85    165.74 o 
  11   7  10    12076.79    12310.01    201.35 o 
  12   7  10       44.14      321.57    199.95 o 
  13   7  10      462.83      591.03    195.54 o 
  14   7  10     1140.70     1364.91    211.15 o 
  15   7  10      327.18      437.56    192.36 o 
  16   7  10      449.30      728.83    209.97 o 
  17   7  10       28.70      271.36    211.60 o 
  18   7  10       60.00      434.35    221.20 o 
  19   7  10       83.46      131.71    244.04 o 
   0   8  10     1556.13     1366.06    209.06 o 
   1   8  10      519.27      593.44    144.34 o 
   2   8  10     1284.57     1278.61    158.56 o 
   3   8  10     6335.86     6402.29    174.28 o 
   4   8  10     2189.86     2213.51    163.12 o 
   5   8  10      818.94      912.77    157.44 o 
   6   8  10     1252.35     1299.32    158.31 o 
   7   8  10      102.81      173.36    165.19 o 
   8   8  10      672.38      638.48    166.43 o 
   9   8  10     4468.85     4287.52    171.52 o 
  10   8  10     1489.29     1633.12    174.39 o 
  11   8  10     2553.47     2794.18    188.53 o 
  12   8  10       31.76       61.65    187.10 o 
  13   8  10     2651.91     2756.97    191.56 o 
  14   8  10      673.93      624.94    195.55 o 
  15   8  10     1873.77     2119.73    193.15 o 
  16   8  10      363.48      480.82    219.57 o 
  17   8  10     1674.82     1747.98    229.10 o 
  18   8  10        9.10      242.75    232.15 o 
  19   8  10     1377.85     1166.65    241.14 o 
   1   9  10     7374.15     7026.93    163.34 o 
   2   9  10      525.55      615.33    162.84 o 
   3   9  10     6662.94     6646.39    169.17 o 
   4   9  10        6.59       26.79    155.02 o 
   5   9  10     5025.56     4923.98    158.76 o 
   6   9  10       57.32      280.19    156.72 o 
   7   9  10     1918.90     1952.07    155.85 o 
   8   9  10     1198.53     1149.66    165.49 o 
   9   9  10     4346.28     4575.81    178.48 o 
  10   9  10      389.76      545.89    170.24 o 
  11   9  10     2224.21     2435.86    184.31 o 
  12   9  10       16.57       96.56    181.37 o 
  13   9  10       46.99      229.60    187.89 o 
  14   9  10     1380.50     1522.55    186.85 o 
  15   9  10      178.68      271.63    197.25 o 
  16   9  10      904.32      971.84    211.36 o 
  17   9  10       44.07     -144.50    226.60 o 
  18   9  10        2.56      161.65    222.30 o 
  19   9  10       25.80      256.71    758.22 o 
   0  10  10     1333.85     1417.42    220.23 o 
   1  10  10       23.56      239.64    152.51 o 
   2  10  10       39.13      118.22    161.05 o 
   3  10  10        7.89      102.87    155.15 o 
   4  10  10      572.02      575.32    155.96 o 
   5  10  10      259.53      279.27    161.37 o 
   6  10  10      330.79      462.57    157.11 o 
   7  10  10     1050.07     1223.56    161.40 o 
   8  10  10      277.04       67.35    163.31 o 
   9  10  10     3498.04     3601.73    167.95 o 
  10  10  10      699.33      624.01    169.01 o 
  11  10  10      417.74      409.97    173.96 o 
  12  10  10       11.69      305.51    179.37 o 
  13  10  10      106.85      269.70    200.36 o 
  14  10  10      158.92      203.71    199.25 o 
  15  10  10     2445.99     2602.00    208.12 o 
  16  10  10       27.47      147.20    210.38 o 
  17  10  10     1970.47     1631.36    224.19 o 
  18  10  10        0.74      325.81    240.83 o 
   1  11  10     3864.99     3824.74    158.73 o 
   2  11  10      196.15       47.39    157.11 o 
   3  11  10     5137.91     5144.88    162.27 o 
   4  11  10      506.51      480.90    159.49 o 
   5  11  10     6387.32     6279.41    165.90 o 
   6  11  10      105.84      223.87    158.49 o 
   7  11  10      200.32      367.56    162.43 o 
   8  11  10      439.69      475.62    162.99 o 
   9  11  10      264.92      547.24    169.55 o 
  10  11  10       31.38      122.28    170.95 o 
  11  11  10     1088.03     1152.96    171.18 o 
  12  11  10      125.22      357.61    173.06 o 
  13  11  10      383.16      458.23    192.57 o 
  14  11  10      101.96      177.07    186.61 o 
  15  11  10      222.13      304.16    205.23 o 
  16  11  10        6.49      151.93    209.64 o 
  17  11  10        2.31      119.88    219.71 o 
   0  12  10     1075.29     1029.52    225.23 o 
   1  12  10      256.48      349.04    152.32 o 
   2  12  10       76.37      288.68    157.91 o 
   3  12  10     2796.41     3157.76    158.35 o 
   4  12  10      104.83      173.03    155.22 o 
   5  12  10       41.13      144.24    156.11 o 
   6  12  10     1218.23     1233.44    160.48 o 
   7  12  10     3595.72     3772.46    160.64 o 
   8  12  10      557.83      644.70    157.16 o 
   9  12  10     5463.89     5222.05    175.53 o 
  10  12  10      156.48      287.62    167.09 o 
  11  12  10      125.31      254.36    173.25 o 
  12  12  10      922.57     1097.38    178.12 o 
  13  12  10      164.94      329.00    205.24 o 
  14  12  10       83.22       68.00    201.20 o 
  15  12  10     1071.65     1263.00    205.54 o 
  16  12  10      425.25      482.82    224.76 o 
   1  13  10     1619.29     1582.13    154.40 o 
   2  13  10      180.68      254.56    152.17 o 
   3  13  10     1997.78     2208.87    153.74 o 
   4  13  10      481.06      504.05    144.76 o 
   5  13  10     1343.66     1450.83    161.85 o 
   6  13  10      650.56      701.03    154.41 o 
   7  13  10      207.54      198.90    162.88 o 
   8  13  10      149.02      477.43    163.05 o 
   9  13  10      836.06      837.25    167.28 o 
  10  13  10       52.33       42.21    158.39 o 
  11  13  10      379.70      605.91    174.78 o 
  12  13  10        2.98       60.68    179.91 o 
  13  13  10      433.80      562.99    187.70 o 
  14  13  10       87.17        0.10    217.55 o 
  15  13  10      218.32      302.00    210.96 o 
   0  14  10      541.10      498.84    210.18 o 
   1  14  10     2437.20     2645.60    157.93 o 
   2  14  10      252.84      229.76    157.05 o 
   3  14  10     9038.14     9057.97    165.47 o 
   4  14  10        1.75      185.52    153.72 o 
   5  14  10      112.38      207.17    158.90 o 
   6  14  10      165.55      227.07    161.31 o 
   7  14  10    11058.31    10949.69    256.88 o 
   8  14  10      222.59      345.18    173.97 o 
   9  14  10     5284.88     5500.81    172.64 o 
  10  14  10        9.21      202.29    173.90 o 
  11  14  10      141.02      278.31    178.00 o 
  12  14  10       97.41      158.07    180.98 o 
  13  14  10     1369.97     1328.20    182.29 o 
  14  14  10       56.70       93.41    218.12 o 
   1  15  10      988.08     1225.79    165.65 o 
   2  15  10       26.13       51.35    164.24 o 
   3  15  10      841.79     1045.62    168.70 o 
   4  15  10        2.71      -19.87    164.12 o 
   5  15  10      778.12     1054.80    163.23 o 
   6  15  10       46.93      217.11    159.51 o 
   7  15  10       45.31      156.31    158.81 o 
   8  15  10      318.82      273.83    171.04 o 
   9  15  10       38.29      -47.38    174.21 o 
  10  15  10      223.98      292.37    176.99 o 
  11  15  10      144.67      132.96    179.58 o 
  12  15  10       57.94      238.35    196.39 o 
  13  15  10      640.96      725.07    210.02 o 
   0  16  10      497.17      669.95    219.99 o 
   1  16  10     2299.46     2615.93    179.35 o 
   2  16  10        0.24       89.28    163.16 o 
   3  16  10     4698.80     5134.71    169.64 o 
   4  16  10       83.70      256.45    163.89 o 
   5  16  10        4.13      170.63    164.02 o 
   6  16  10        6.20      -11.56    160.07 o 
   7  16  10     5085.56     5426.25    179.05 o 
   8  16  10      120.46      215.49    181.19 o 
   9  16  10     2694.51     2739.62    174.79 o 
  10  16  10        1.04       28.61    178.38 o 
  11  16  10      112.00      341.97    184.69 o 
  12  16  10      429.50      328.33    236.15 o 
   1  17  10       23.50      153.88    171.83 o 
   2  17  10       58.68      198.45    166.29 o 
   3  17  10      406.41      549.24    166.31 o 
   4  17  10      195.18      328.23    177.15 o 
   5  17  10     1094.11     1219.20    167.29 o 
   6  17  10      538.19      608.14    166.84 o 
   7  17  10      317.98      488.66    182.51 o 
   8  17  10       81.32      199.02    181.97 o 
   9  17  10       69.08      339.40    183.07 o 
  10  17  10      247.28      318.45    187.84 o 
   0  18  10      580.18      614.10    270.96 o 
   1  18  10     1249.40     1207.39    189.28 o 
   2  18  10      175.05      308.87    178.76 o 
   3  18  10     2490.27     2507.35    178.36 o 
   4  18  10        8.46        0.61    165.31 o 
   5  18  10       76.65      232.30    175.06 o 
   6  18  10      221.46      246.41    168.63 o 
   7  18  10     3205.81     2736.90    187.03 o 
   8  18  10        6.99      246.51    842.66 o 
   1  19  10      135.29       88.26    181.79 o 
   2  19  10       21.27      327.11    175.10 o 
   3  19  10       79.57      236.67    166.05 o 
   4  19  10      118.39      178.72    181.69 o 
   1   1  11      330.28      330.35    144.50 o 
   2   1  11     4033.85     4345.96    152.20 o 
   3   1  11     1320.45     1361.94    150.56 o 
   4   1  11     2525.69     2490.49    157.23 o 
   5   1  11      617.45      723.81    153.36 o 
   6   1  11       76.72      234.25    153.12 o 
   7   1  11      873.34      727.04    168.48 o 
   8   1  11     3395.68     3451.70    162.94 o 
   9   1  11      538.02      441.09    172.52 o 
  10   1  11       22.99       67.70    168.54 o 
  11   1  11      313.63      406.36    184.08 o 
  12   1  11     1667.65     1813.71    191.80 o 
  13   1  11      310.38      372.83    197.07 o 
  14   1  11      241.74      210.69    204.53 o 
  15   1  11       75.84      126.68    184.94 o 
  16   1  11        0.60        2.81    204.18 o 
  17   1  11      148.63      326.70    193.76 o 
  18   1  11      164.10      328.79    216.81 o 
  19   1  11      357.93      306.41    223.83 o 
  20   1  11       61.90      141.03    223.42 o 
  21   1  11       41.23      177.95    456.61 o 
   0   2  11      530.65      705.22    208.59 o 
   1   2  11      488.99      763.53    141.58 o 
   2   2  11     1142.67     1180.15    142.18 o 
   3   2  11       81.38      135.21    153.09 o 
   4   2  11      938.12      787.95    149.84 o 
   5   2  11      848.46      900.18    142.40 o 
   6   2  11      937.06     1138.22    159.19 o 
   7   2  11       33.09      242.58    156.84 o 
   8   2  11     1428.52     1353.83    171.14 o 
   9   2  11      398.87      525.37    168.03 o 
  10   2  11      333.81      485.93    191.52 o 
  11   2  11      182.44      326.83    185.27 o 
  12   2  11       25.87       86.86    177.95 o 
  13   2  11      320.91      467.49    183.46 o 
  14   2  11      975.06     1069.26    199.88 o 
  15   2  11     1697.19     1707.34    210.15 o 
  16   2  11      289.26      352.51    194.09 o 
  17   2  11      102.74      140.03    199.86 o 
  18   2  11       96.22      178.63    205.86 o 
  19   2  11      235.73      224.55    210.70 o 
  20   2  11      299.44      415.39    226.07 o 
   1   3  11     2782.46     2908.78    158.22 o 
   2   3  11     3614.79     3612.47    155.31 o 
   3   3  11     6091.94     6138.85    151.69 o 
   4   3  11     2562.32     2439.03    147.54 o 
   5   3  11     8077.81     8250.58    164.75 o 
   6   3  11     5092.46     5198.98    160.50 o 
   7   3  11      161.23      259.64    168.75 o 
   8   3  11     5618.74     5574.49    182.54 o 
   9   3  11     4734.54     4832.03    186.29 o 
  10   3  11      366.09      670.67    180.00 o 
  11   3  11        3.32      -54.47    183.35 o 
  12   3  11     5038.51     5256.11    197.36 o 
  13   3  11      128.07      236.22    188.22 o 
  14   3  11      929.71      902.07    192.29 o 
  15   3  11      579.62      700.74    196.43 o 
  16   3  11       88.00      231.85    209.32 o 
  17   3  11       63.02      119.60    211.67 o 
  18   3  11        7.21      173.41    201.18 o 
  19   3  11       82.91      106.46    239.96 o 
  20   3  11       78.31      189.03    267.97 o 
   0   4  11    14099.94    14457.05    232.86 o 
   1   4  11      614.34      683.37    144.90 o 
   2   4  11     2487.16     2307.27    146.00 o 
   3   4  11     1423.44     1386.82    151.55 o 
   4   4  11      472.64      577.04    147.75 o 
   5   4  11      932.37      839.31    149.48 o 
   6   4  11      518.47      653.55    165.15 o 
   7   4  11      856.50      880.33    167.10 o 
   8   4  11       69.61       36.86    174.14 o 
   9   4  11       66.43       97.88    178.86 o 
  10   4  11      361.73      633.86    183.61 o 
  11   4  11     2482.06     2572.71    187.15 o 
  12   4  11      376.30      644.56    183.52 o 
  13   4  11      351.34      637.72    185.12 o 
  14   4  11      885.66      997.21    199.55 o 
  15   4  11     3286.26     3313.71    206.69 o 
  16   4  11      187.00      314.64    214.54 o 
  17   4  11      516.21      671.99    228.09 o 
  18   4  11        6.45      262.37    245.68 o 
  19   4  11      556.71      552.29    217.56 o 
  20   4  11      860.23      896.71    227.12 o 
   1   5  11      126.01      179.10    142.15 o 
   2   5  11     3668.41     3388.01    143.03 o 
   3   5  11     3252.52     3288.04    160.01 o 
   4   5  11    10865.45    10767.50    173.19 o 
   5   5  11     7180.02     7084.44    175.03 o 
   6   5  11     3463.50     3604.07    177.97 o 
   7   5  11      890.22     1073.49    181.60 o 
   8   5  11     3735.92     3775.00    187.62 o 
   9   5  11      729.53      801.76    179.72 o 
  10   5  11       10.84       74.31    189.12 o 
  11   5  11      191.46      308.82    190.75 o 
  12   5  11     6193.79     6186.19    199.64 o 
  13   5  11     4484.33     4723.09    213.25 o 
  14   5  11      296.74      363.95    208.65 o 
  15   5  11      804.49     1060.74    210.44 o 
  16   5  11       27.87       22.92    214.68 o 
  17   5  11     1943.91     1918.63    226.69 o 
  18   5  11        6.78       25.98    208.82 o 
  19   5  11      839.92      762.30    239.19 o 
  20   5  11      264.14      193.65    242.41 o 
   0   6  11    25968.95    25718.42    263.60 o 
   1   6  11       79.92       87.78    144.74 o 
   2   6  11      970.67      822.99    153.71 o 
   3   6  11      135.15      199.84    151.71 o 
   4   6  11     3950.58     3879.33    165.92 o 
   5   6  11     2545.34     2574.84    175.35 o 
   6   6  11       20.48       16.96    162.25 o 
   7   6  11      964.31      912.77    172.67 o 
   8   6  11    15791.29    15288.07    194.65 o 
   9   6  11       51.12       45.61    181.95 o 
  10   6  11     5834.56     6217.69    188.62 o 
  11   6  11      906.39     1194.28    194.47 o 
  12   6  11        3.34      277.83    179.89 o 
  13   6  11     1959.97     1960.31    198.95 o 
  14   6  11     2440.65     2636.56    198.81 o 
  15   6  11     4732.35     5014.66    204.70 o 
  16   6  11      826.79      932.20    202.92 o 
  17   6  11      162.33      262.97    230.68 o 
  18   6  11      849.88     1014.05    229.52 o 
  19   6  11     2100.87     1855.15    233.68 o 
   1   7  11     2140.92     2205.11    155.65 o 
   2   7  11    13117.11    13118.14    172.41 o 
   3   7  11     6416.87     6230.14    159.55 o 
   4   7  11    12230.50    12075.80    174.16 o 
   5   7  11    23556.41    23167.68    290.78 o 
   6   7  11       23.22      142.67    163.75 o 
   7   7  11     1094.63     1210.95    162.56 o 
   8   7  11     2630.09     2582.97    171.85 o 
   9   7  11     7802.24     7759.09    188.95 o 
  10   7  11      103.31      165.17    177.15 o 
  11   7  11        8.87      193.07    185.52 o 
  12   7  11     9057.70     9463.80    215.70 o 
  13   7  11     6764.17     7248.61    196.05 o 
  14   7  11     1481.56     1776.94    210.72 o 
  15   7  11     3017.35     3164.58    215.00 o 
  16   7  11      195.68      169.42    216.30 o 
  17   7  11      752.33      841.81    238.53 o 
  18   7  11        4.17      323.57    234.12 o 
  19   7  11     1317.53     1254.15    240.38 o 
   0   8  11     2153.59     1854.58    238.45 o 
   1   8  11      638.42      616.11    153.43 o 
   2   8  11     1486.28     1420.18    154.78 o 
   3   8  11      832.07      786.77    159.84 o 
   4   8  11       35.93      185.42    165.93 o 
   5   8  11     1581.66     1681.67    153.78 o 
   6   8  11      576.72      665.18    164.54 o 
   7   8  11     1145.37     1285.04    180.66 o 
   8   8  11     4088.25     3891.01    179.97 o 
   9   8  11      528.18      653.44    181.56 o 
  10   8  11     1405.23     1515.44    178.21 o 
  11   8  11      129.77      253.08    180.70 o 
  12   8  11      353.22      410.59    196.92 o 
  13   8  11      874.18     1019.22    197.19 o 
  14   8  11      310.01      516.61    214.29 o 
  15   8  11     4685.33     4594.05    212.08 o 
  16   8  11       58.97       50.03    213.12 o 
  17   8  11      101.57      407.29    220.13 o 
  18   8  11      508.83      498.07    239.12 o 
  19   8  11      835.21      380.39    243.88 o 
   1   9  11       84.87      215.74    151.71 o 
   2   9  11    15369.39    15287.79    173.62 o 
   3   9  11     4906.38     4905.81    166.58 o 
   4   9  11     9352.25     9473.67    171.80 o 
   5   9  11     5626.23     5828.57    161.94 o 
   6   9  11     1103.19     1231.42    168.28 o 
   7   9  11       18.57      188.79    164.74 o 
   8   9  11     3307.27     3237.04    167.36 o 
   9   9  11     2991.04     3052.60    174.16 o 
  10   9  11      965.19     1176.36    175.35 o 
  11   9  11     1912.79     1930.18    175.63 o 
  12   9  11    10108.35    10150.47    199.32 o 
  13   9  11     6060.26     6135.16    224.05 o 
  14   9  11     5289.90     5316.70    212.63 o 
  15   9  11     1028.82     1248.35    213.86 o 
  16   9  11       86.16      468.17    218.79 o 
  17   9  11     2111.81     1899.72    225.28 o 
  18   9  11      210.87      210.89    238.05 o 
   0  10  11     9213.80     8294.31    236.06 o 
   1  10  11     1226.14     1235.12    155.56 o 
   2  10  11     4587.91     4365.10    155.94 o 
   3  10  11     1012.93      936.21    158.51 o 
   4  10  11      331.50      352.15    157.62 o 
   5  10  11     3146.83     3381.84    167.77 o 
   6  10  11      246.64      258.95    162.95 o 
   7  10  11     3606.44     3445.89    159.07 o 
   8  10  11     6053.45     6220.34    175.50 o 
   9  10  11        1.02       73.59    167.38 o 
  10  10  11     2820.86     2932.36    178.15 o 
  11  10  11      739.32      712.75    173.92 o 
  12  10  11        5.06      163.13    176.70 o 
  13  10  11      723.71      879.79    197.73 o 
  14  10  11      680.26      694.18    197.76 o 
  15  10  11     4349.30     4794.02    214.06 o 
  16  10  11      224.91      113.50    215.90 o 
  17  10  11      544.24      643.11    223.84 o 
   1  11  11       91.41      153.33    149.32 o 
   2  11  11     4854.21     4871.60    162.60 o 
   3  11  11     5493.14     5462.26    161.36 o 
   4  11  11     1920.04     2198.51    164.89 o 
   5  11  11     6088.05     5991.82    162.97 o 
   6  11  11       99.46      309.78    165.80 o 
   7  11  11       11.49      334.60    162.60 o 
   8  11  11      757.64      940.91    175.73 o 
   9  11  11     3435.62     3399.80    174.11 o 
  10  11  11       58.63       53.52    172.64 o 
  11  11  11      738.67      919.70    181.57 o 
  12  11  11     3843.42     4295.87    186.89 o 
  13  11  11     4244.37     4831.35    206.27 o 
  14  11  11     3402.91     3436.47    201.25 o 
  15  11  11      777.53     1128.18    215.21 o 
  16  11  11      415.42      509.29    202.35 o 
  17  11  11      904.23      779.36    221.71 o 
   0  12  11     4029.70     3949.46    216.28 o 
   1  12  11     1610.75     1550.94    158.41 o 
   2  12  11     4214.91     4227.51    165.27 o 
   3  12  11      992.73     1128.45    154.98 o 
   4  12  11      760.07      942.23    154.89 o 
   5  12  11      716.62      911.67    155.48 o 
   6  12  11      495.25      637.86    159.60 o 
   7  12  11     1798.45     1718.90    160.91 o 
   8  12  11     4486.26     4353.50    169.61 o 
   9  12  11      317.19      393.84    165.90 o 
  10  12  11     2389.42     2492.05    175.55 o 
  11  12  11       50.76       91.91    172.18 o 
  12  12  11       10.13      134.90    191.39 o 
  13  12  11      631.10      673.88    211.47 o 
  14  12  11      419.52      478.99    227.99 o 
  15  12  11     2563.23     2290.17    211.72 o 
  16  12  11      115.50       39.65    217.49 o 
   1  13  11      452.38      596.78    159.10 o 
   2  13  11     5355.86     5479.31    174.94 o 
   3  13  11     1999.56     1975.15    159.40 o 
   4  13  11     2863.06     2823.55    159.01 o 
   5  13  11     2452.56     2662.50    164.16 o 
   6  13  11      135.18      264.07    155.12 o 
   7  13  11       24.56      133.43    164.26 o 
   8  13  11      122.75      158.27    161.19 o 
   9  13  11       61.73      219.41    169.60 o 
  10  13  11      145.36      280.43    177.51 o 
  11  13  11      374.34      509.85    173.93 o 
  12  13  11      867.71     1057.72    195.79 o 
  13  13  11     3038.19     3033.75    204.39 o 
  14  13  11     2896.90     2398.33    225.48 o 
  15  13  11      304.36      273.09    205.84 o 
   0  14  11     1492.22     1604.08    236.47 o 
   1  14  11      532.58      528.75    169.47 o 
   2  14  11      986.18     1126.94    154.91 o 
   3  14  11      790.90      753.62    165.80 o 
   4  14  11     2842.97     2960.83    157.45 o 
   5  14  11     1373.73     1145.83    158.48 o 
   6  14  11     1902.23     2050.96    163.55 o 
   7  14  11     4307.57     4199.22    173.14 o 
   8  14  11      700.12      930.22    176.72 o 
   9  14  11       28.64      117.17    177.40 o 
  10  14  11     1752.88     1884.72    171.22 o 
  11  14  11       45.85       97.04    179.61 o 
  12  14  11        6.30      122.04    186.83 o 
  13  14  11      615.55      700.91    217.76 o 
  14  14  11       42.64      133.17    234.31 o 
   1  15  11     2382.16     2680.37    163.64 o 
   2  15  11     1845.55     1963.61    169.24 o 
   3  15  11     1803.45     1869.21    159.77 o 
   4  15  11     1257.14     1251.06    161.39 o 
   5  15  11      178.53      148.13    164.99 o 
   6  15  11      122.37      368.16    166.57 o 
   7  15  11       50.28      212.35    167.60 o 
   8  15  11       13.29      214.32    176.55 o 
   9  15  11       31.27      250.84    186.53 o 
  10  15  11      226.70      578.43    188.47 o 
  11  15  11      456.33      407.06    180.76 o 
  12  15  11      739.17      710.45    183.32 o 
  13  15  11     2461.72     1736.32    983.76 o 
   0  16  11      442.59      731.06    264.48 o 
   1  16  11      949.89     1204.15    169.04 o 
   2  16  11     1610.16     1706.50    171.06 o 
   3  16  11     2007.73     2039.10    170.47 o 
   4  16  11     2122.45     2258.18    167.05 o 
   5  16  11       33.18       88.02    164.28 o 
   6  16  11     1816.50     1761.21    170.56 o 
   7  16  11     2669.47     2710.02    179.74 o 
   8  16  11     1048.08     1030.24    172.46 o 
   9  16  11     1164.78     1047.99    177.71 o 
  10  16  11      349.50      380.70    190.42 o 
  11  16  11      359.45      383.79    196.31 o 
   1  17  11     3088.49     3136.63    174.98 o 
   2  17  11      588.72      665.81    169.06 o 
   3  17  11     1074.51      981.98    173.04 o 
   4  17  11      226.94      333.75    166.73 o 
   5  17  11       60.97      238.27    172.49 o 
   6  17  11      250.17      462.14    172.32 o 
   7  17  11       99.88      117.35    183.60 o 
   8  17  11      150.32      243.69    179.81 o 
   9  17  11      327.02      484.52    190.48 o 
   0  18  11      258.46      256.01    262.10 o 
   1  18  11      308.78      580.17    181.15 o 
   2  18  11      804.87      835.64    198.09 o 
   3  18  11      662.89      867.76    170.31 o 
   4  18  11     2925.84     2716.43    170.04 o 
   5  18  11        6.90      112.33    178.00 o 
   6  18  11     1572.67     1379.00    191.68 o 
   7  18  11     2536.45     2210.09    265.91 o 
   1  19  11     2158.01     1590.39    186.23 o 
   2  19  11       46.01      117.95    345.55 o 
   0   0  12   228468.67   225544.05   3570.38 o 
   1   0  12     1096.29     1138.81    211.93 o 
   2   0  12    18340.57    17095.92    237.41 o 
   3   0  12       66.80      156.55    190.15 o 
   4   0  12     6935.06     7001.76    229.62 o 
   5   0  12     1476.04     1674.17    216.79 o 
   6   0  12     1680.96     1668.42    227.46 o 
   7   0  12     3496.75     3653.89    226.32 o 
   8   0  12    20522.16    20709.45    406.02 o 
   9   0  12       20.26      -34.32    248.97 o 
  10   0  12    77904.48    80059.73   1293.12 o 
  11   0  12      194.38      124.20    253.63 o 
  12   0  12     2154.53     2077.16    301.57 o 
  13   0  12      597.16      497.41    282.36 o 
  14   0  12    12059.57    12061.33    447.59 o 
  15   0  12     1324.61     1359.39    298.74 o 
  16   0  12     2451.71     2558.79    275.97 o 
  17   0  12     1599.44     1563.30    284.35 o 
  18   0  12     4147.02     3657.25    327.34 o 
  19   0  12      875.03      939.98    310.92 o 
  20   0  12     1972.86     1545.58    335.32 o 
   1   1  12      347.31      408.51    145.66 o 
   2   1  12    77176.46    74866.68    574.85 o 
   3   1  12      243.49      285.24    145.41 o 
   4   1  12    38707.28    39488.98    301.11 o 
   5   1  12     6331.32     6267.09    162.81 o 
   6   1  12    20210.51    19854.30    192.27 o 
   7   1  12     1954.16     1856.04    158.69 o 
   8   1  12    21338.71    20378.89    249.55 o 
   9   1  12        4.74      126.87    160.11 o 
  10   1  12    25296.30    25561.90    392.87 o 
  11   1  12      202.10      207.40    181.71 o 
  12   1  12    54903.03    56444.43   1001.90 o 
  13   1  12      103.60       85.46    197.04 o 
  14   1  12     9950.90    10244.17    240.23 o 
  15   1  12      255.46      596.69    187.66 o 
  16   1  12     2900.90     3299.85    211.33 o 
  17   1  12       37.52      226.67    193.39 o 
  18   1  12      458.20      502.74    219.98 o 
  19   1  12      537.55      549.41    230.71 o 
  20   1  12     7056.94     6340.20    245.30 o 
   0   2  12   184547.17   182203.25   2009.04 o 
   1   2  12     5000.20     5182.81    154.53 o 
   2   2  12    37116.62    36432.57    291.75 o 
   3   2  12     1051.83     1186.81    142.78 o 
   4   2  12    14967.67    15355.23    176.90 o 
   5   2  12        8.20       77.42    148.63 o 
   6   2  12     3548.31     3545.92    155.74 o 
   7   2  12     1302.28     1475.28    161.84 o 
   8   2  12    34345.51    34536.29    441.06 o 
   9   2  12       95.90      151.00    185.08 o 
  10   2  12    37543.74    38491.61    775.32 o 
  11   2  12      153.84      162.77    186.54 o 
  12   2  12      704.83     1008.93    197.86 o 
  13   2  12      763.46     1089.31    198.14 o 
  14   2  12     5497.62     5927.67    202.81 o 
  15   2  12      485.66      626.43    200.48 o 
  16   2  12      458.40      670.89    205.50 o 
  17   2  12     1342.83     1539.61    203.59 o 
  18   2  12     5783.83     5580.13    261.86 o 
  19   2  12     1082.87      884.99    218.99 o 
  20   2  12     1138.56      945.47    226.74 o 
   1   3  12       77.49      118.04    143.15 o 
   2   3  12    68692.64    67839.39    462.90 o 
   3   3  12     1240.15     1239.64    143.20 o 
   4   3  12    21456.72    20866.97    206.11 o 
   5   3  12     5223.35     5166.99    157.37 o 
   6   3  12     9179.17     8885.31    166.60 o 
   7   3  12     2553.23     2531.26    160.97 o 
   8   3  12    16754.08    16700.49    246.51 o 
   9   3  12      116.55      123.52    183.87 o 
  10   3  12    19684.93    20303.82    403.11 o 
  11   3  12        2.24      217.76    178.88 o 
  12   3  12    57524.93    57446.25   1376.97 o 
  13   3  12      141.43      323.10    188.61 o 
  14   3  12     7902.80     8003.34    207.50 o 
  15   3  12      206.48       78.46    199.35 o 
  16   3  12     2213.80     2521.50    206.20 o 
  17   3  12       19.91      -42.66    207.36 o 
  18   3  12      185.84      367.46    211.48 o 
  19   3  12      110.27      185.10    245.69 o 
  20   3  12     6480.35     5525.54    300.26 o 
   0   4  12    96451.19    94251.57    888.98 o 
   1   4  12     2273.75     2399.54    144.20 o 
   2   4  12    21006.82    20303.54    170.23 o 
   3   4  12       13.82       76.68    144.78 o 
   4   4  12     3075.59     2972.12    148.11 o 
   5   4  12      552.08      468.96    145.39 o 
   6   4  12      750.39      902.60    157.16 o 
   7   4  12     2534.66     2522.95    167.77 o 
   8   4  12    17624.27    17677.18    255.96 o 
   9   4  12      246.29      333.37    185.74 o 
  10   4  12    40512.81    41255.05    823.68 o 
  11   4  12      520.58      616.83    174.37 o 
  12   4  12     2936.09     2999.40    186.80 o 
  13   4  12      207.08      495.63    191.45 o 
  14   4  12     5519.58     5558.86    209.54 o 
  15   4  12       34.12       89.31    199.68 o 
  16   4  12      688.60      805.80    252.23 o 
  17   4  12     1013.80     1044.43    251.99 o 
  18   4  12     1027.33     1055.61    257.16 o 
  19   4  12       82.74      165.14    242.66 o 
  20   4  12      778.10      546.63    227.34 o 
   1   5  12      175.17      304.30    141.93 o 
   2   5  12    27195.96    27516.36    202.25 o 
   3   5  12       68.07       72.92    141.62 o 
   4   5  12    14807.98    15026.37    184.57 o 
   5   5  12      940.09      952.62    170.71 o 
   6   5  12     4336.39     4081.69    176.32 o 
   7   5  12      380.04      546.23    170.71 o 
   8   5  12     1180.23     1196.78    169.75 o 
   9   5  12       28.79      198.84    170.05 o 
  10   5  12    11469.79    11865.45    201.86 o 
  11   5  12      224.19      402.30    205.80 o 
  12   5  12    18758.67    19762.50    395.70 o 
  13   5  12      120.45      277.84    215.19 o 
  14   5  12     4979.30     5067.52    216.21 o 
  15   5  12        6.20       94.83    220.26 o 
  16   5  12      579.79      700.90    212.15 o 
  17   5  12       99.35      323.32    228.48 o 
  18   5  12       24.56       96.76    236.85 o 
  19   5  12       83.94       91.44    245.90 o 
   0   6  12    68119.92    67177.96   1130.16 o 
   1   6  12      611.08      678.13    144.91 o 
   2   6  12    21924.76    21380.65    178.11 o 
   3   6  12        5.60       79.01    149.61 o 
   4   6  12      548.41      667.88    156.83 o 
   5   6  12      324.33      401.20    156.67 o 
   6   6  12      620.55      666.53    162.98 o 
   7   6  12      706.39      697.31    167.74 o 
   8   6  12    14667.80    14403.31    203.91 o 
   9   6  12     1483.46     1351.95    174.89 o 
  10   6  12    17526.34    18449.22    209.84 o 
  11   6  12       27.11       45.96    189.27 o 
  12   6  12      569.61      594.81    181.50 o 
  13   6  12      285.02      314.02    192.24 o 
  14   6  12      440.63      647.34    201.18 o 
  15   6  12      206.80      392.40    210.17 o 
  16   6  12      171.93      454.58    210.28 o 
  17   6  12      374.47      521.87    233.74 o 
  18   6  12      407.03      750.57    245.60 o 
  19   6  12        5.18      163.42    254.29 o 
   1   7  12     2512.71     2573.87    147.66 o 
   2   7  12     4476.19     4355.08    160.39 o 
   3   7  12       68.51        6.19    158.52 o 
   4   7  12      109.31      137.92    165.31 o 
   5   7  12     5995.26     5629.39    173.04 o 
   6   7  12       12.65      123.97    163.97 o 
   7   7  12      884.20      886.65    167.70 o 
   8   7  12      199.08      302.06    166.61 o 
   9   7  12       32.15       42.41    177.52 o 
  10   7  12     3565.08     3816.00    191.08 o 
  11   7  12      847.00      978.42    180.36 o 
  12   7  12    14878.49    15078.11    261.65 o 
  13   7  12       23.95      135.13    184.73 o 
  14   7  12     1688.61     1791.19    196.48 o 
  15   7  12      548.85      634.01    207.37 o 
  16   7  12        4.13      149.77    214.48 o 
  17   7  12      441.97      610.87    228.56 o 
  18   7  12      654.54      727.64    236.95 o 
  19   7  12       94.10        3.59    264.90 o 
   0   8  12    22123.28    21127.46    289.67 o 
   1   8  12     2453.72     2558.75    162.24 o 
   2   8  12    14648.78    14093.64    187.39 o 
   3   8  12     1008.74     1146.77    152.13 o 
   4   8  12      496.09      423.57    155.49 o 
   5   8  12     2080.05     2149.10    161.26 o 
   6   8  12       14.74      141.86    169.49 o 
   7   8  12       65.24       89.72    161.83 o 
   8   8  12     5263.88     5607.52    181.70 o 
   9   8  12      579.05      719.86    170.41 o 
  10   8  12     6559.40     6772.41    186.84 o 
  11   8  12      101.52      236.38    183.52 o 
  12   8  12     1045.14     1334.71    203.43 o 
  13   8  12      569.91      712.28    197.53 o 
  14   8  12        1.77       76.46    191.26 o 
  15   8  12      981.53     1106.41    223.54 o 
  16   8  12       48.87      103.46    210.26 o 
  17   8  12       19.32      211.08    237.90 o 
  18   8  12      274.40      157.63    233.33 o 
   1   9  12      769.44      607.80    154.67 o 
   2   9  12      135.52      320.98    157.38 o 
   3   9  12     1027.78     1110.53    162.05 o 
   4   9  12       88.41      133.55    159.67 o 
   5   9  12     1996.92     1828.01    160.42 o 
   6   9  12      663.17      720.33    173.81 o 
   7   9  12     2199.93     2244.05    176.20 o 
   8   9  12     4251.41     4337.48    175.72 o 
   9   9  12       21.41      162.46    177.49 o 
  10   9  12     1807.46     1748.62    177.88 o 
  11   9  12      538.10      447.11    180.45 o 
  12   9  12      885.46     1051.68    191.00 o 
  13   9  12      377.68      520.02    202.13 o 
  14   9  12     1715.78     2011.72    203.92 o 
  15   9  12      145.76       27.33    209.31 o 
  16   9  12     2528.37     2773.90    217.08 o 
  17   9  12      134.49      182.79    242.36 o 
  18   9  12      881.02      783.72    244.48 o 
   0  10  12       99.96       75.91    222.85 o 
   1  10  12     1715.56     1705.74    150.67 o 
   2  10  12     3214.31     3211.74    159.78 o 
   3  10  12       37.85       89.36    161.54 o 
   4  10  12     7854.42     7610.03    171.99 o 
   5  10  12      168.58      427.98    160.42 o 
   6  10  12     4515.94     4414.27    169.70 o 
   7  10  12      275.73      382.43    159.16 o 
   8  10  12      578.58      602.87    176.11 o 
   9  10  12      943.84     1147.26    174.91 o 
  10  10  12      173.06      352.15    179.64 o 
  11  10  12      183.42      410.47    179.71 o 
  12  10  12      360.02      535.45    203.59 o 
  13  10  12      286.30      405.27    225.60 o 
  14  10  12      904.56     1107.78    204.28 o 
  15  10  12     1349.71     1277.99    218.20 o 
  16  10  12      585.29      560.33    231.86 o 
  17  10  12       35.86      175.08    227.95 o 
   1  11  12        1.71      190.64    157.72 o 
   2  11  12      844.71     1057.42    161.40 o 
   3  11  12      967.48     1005.47    161.55 o 
   4  11  12      113.34      286.28    153.74 o 
   5  11  12      157.32      338.61    169.28 o 
   6  11  12     3568.28     3674.07    172.88 o 
   7  11  12      956.60     1110.00    162.03 o 
   8  11  12     6137.23     6427.01    188.51 o 
   9  11  12       22.14      367.35    178.80 o 
  10  11  12      295.74      503.26    184.85 o 
  11  11  12      618.87      695.74    186.74 o 
  12  11  12       46.40      417.92    187.55 o 
  13  11  12      859.03      667.90    200.16 o 
  14  11  12       69.65      201.46    217.44 o 
  15  11  12       60.81      341.91    211.85 o 
  16  11  12     1507.76     1556.45    230.47 o 
   0  12  12      452.33      680.13    213.14 o 
   1  12  12      315.70      438.00    160.68 o 
   2  12  12     2186.72     2209.13    159.32 o 
   3  12  12       11.37      196.27    164.41 o 
   4  12  12     6336.98     6575.10    176.98 o 
   5  12  12       15.38      170.84    159.43 o 
   6  12  12     3262.81     3349.18    179.13 o 
   7  12  12       53.38      221.18    174.68 o 
   8  12  12       72.31      129.54    169.03 o 
   9  12  12       96.78      204.84    168.83 o 
  10  12  12      110.14      124.26    172.81 o 
  11  12  12      148.65      198.23    189.74 o 
  12  12  12     1887.55     1932.95    193.02 o 
  13  12  12      993.85      993.86    210.08 o 
  14  12  12     1780.36     1685.08    223.35 o 
  15  12  12       69.73       46.41    199.12 o 
   1  13  12        2.45      202.58    159.21 o 
   2  13  12     9631.17     9732.31    172.33 o 
   3  13  12       86.49      265.91    164.56 o 
   4  13  12     2154.12     2447.24    166.55 o 
   5  13  12        3.52      136.14    161.96 o 
   6  13  12     4359.37     4154.31    178.69 o 
   7  13  12        3.53      291.17    165.94 o 
   8  13  12    12865.48    12633.95    193.66 o 
   9  13  12      373.66      473.37    174.19 o 
  10  13  12      341.44      503.21    176.00 o 
  11  13  12      135.90      277.69    190.71 o 
  12  13  12     2179.27     2213.49    202.94 o 
  13  13  12        2.20       -0.81    212.47 o 
  14  13  12      143.36      444.15    210.57 o 
   0  14  12      916.16     1206.50    225.59 o 
   1  14  12      626.32      511.52    160.83 o 
   2  14  12      420.80      578.35    161.71 o 
   3  14  12     1414.02     1547.91    163.88 o 
   4  14  12     8368.12     8763.10    186.39 o 
   5  14  12       17.13       18.35    161.64 o 
   6  14  12     3610.85     3588.04    174.34 o 
   7  14  12      488.28      689.51    167.16 o 
   8  14  12      719.78      804.66    174.76 o 
   9  14  12      124.40      280.37    186.02 o 
  10  14  12      668.69      806.78    179.12 o 
  11  14  12       43.13      153.75    183.02 o 
  12  14  12      702.58      625.97    207.79 o 
  13  14  12     1337.96     1169.75    210.40 o 
   1  15  12      112.30      144.67    171.82 o 
   2  15  12     9869.08    10185.12    175.37 o 
   3  15  12      207.49      154.94    166.22 o 
   4  15  12     1479.40     1479.96    170.83 o 
   5  15  12      543.90      431.89    158.35 o 
   6  15  12     5319.79     5543.22    183.42 o 
   7  15  12       41.24      249.70    168.18 o 
   8  15  12     8465.52     8302.66    181.76 o 
   9  15  12        8.74      164.73    177.56 o 
  10  15  12       15.92      237.09    185.61 o 
  11  15  12      445.85      517.45    197.58 o 
  12  15  12     2746.25     2176.94    212.40 o 
   0  16  12     3640.06     4369.24    236.99 o 
   1  16  12      887.99     1038.83    167.12 o 
   2  16  12       14.00      189.18    166.49 o 
   3  16  12      458.78      585.27    175.03 o 
   4  16  12     6330.11     6476.66    181.19 o 
   5  16  12        4.97      -18.64    172.53 o 
   6  16  12     4355.60     4387.70    177.28 o 
   7  16  12      305.09      404.00    177.64 o 
   8  16  12      327.72      513.67    186.36 o 
   9  16  12      218.61      267.62    180.93 o 
  10  16  12     2314.09     2078.25    186.15 o 
   1  17  12        4.36      128.69    172.07 o 
   2  17  12     4464.41     4623.27    189.27 o 
   3  17  12        2.21       -5.73    179.17 o 
   4  17  12      861.17      746.83    190.32 o 
   5  17  12       52.87      308.36    178.78 o 
   6  17  12     2637.93     2523.90    189.40 o 
   7  17  12       28.14       31.04    178.71 o 
   8  17  12     2985.82     2370.52    196.00 o 
   0  18  12     2648.19     2733.43    247.42 o 
   1  18  12      216.19      294.71    173.64 o 
   2  18  12       36.67        5.38    176.47 o 
   3  18  12      414.29      426.27    180.65 o 
   4  18  12     4313.44     3782.38    194.42 o 
   5  18  12        2.29      164.80    177.69 o 
   1   1  13        2.83        6.95    150.02 o 
   2   1  13      155.73      177.65    143.78 o 
   3   1  13       24.86      128.45    140.10 o 
   4   1  13        1.71       45.22    143.80 o 
   5   1  13     1036.59     1014.83    156.56 o 
   6   1  13       32.04      197.61    161.51 o 
   7   1  13      924.90      917.02    162.99 o 
   8   1  13      514.43      521.74    163.55 o 
   9   1  13      282.31      306.56    172.75 o 
  10   1  13      472.45      690.58    175.80 o 
  11   1  13     2494.27     2458.08    181.53 o 
  12   1  13     1409.07     1499.04    204.91 o 
  13   1  13       46.64      307.28    198.10 o 
  14   1  13      739.99      742.81    207.93 o 
  15   1  13      140.67      185.22    198.56 o 
  16   1  13       95.16      284.10    196.36 o 
  17   1  13        0.11       63.99    199.40 o 
  18   1  13      213.37      304.66    217.74 o 
  19   1  13        1.09      120.53    223.35 o 
  20   1  13      109.35       88.83    222.57 o 
   0   2  13     3620.59     3636.69    206.34 o 
   1   2  13      433.16      516.53    139.09 o 
   2   2  13      298.50      380.20    143.33 o 
   3   2  13      183.94      161.00    138.88 o 
   4   2  13       99.02      136.19    145.11 o 
   5   2  13      837.06      896.12    147.07 o 
   6   2  13     1212.36     1325.85    156.82 o 
   7   2  13     1888.02     1848.34    151.40 o 
   8   2  13       66.98       88.29    157.49 o 
   9   2  13      916.25      940.93    175.05 o 
  10   2  13      797.55      966.03    178.15 o 
  11   2  13      340.12      605.86    190.43 o 
  12   2  13       13.76      115.85    203.70 o 
  13   2  13      147.18      171.69    194.13 o 
  14   2  13      864.34      834.40    193.88 o 
  15   2  13       98.21      260.57    211.90 o 
  16   2  13      281.94      526.77    214.22 o 
  17   2  13      207.83      162.81    210.14 o 
  18   2  13       53.60      134.58    215.59 o 
  19   2  13        9.11      129.85    232.84 o 
  20   2  13       78.51       37.80    230.51 o 
   1   3  13      751.47      734.50    148.54 o 
   2   3  13     3940.89     3911.75    147.68 o 
   3   3  13       99.13      177.31    144.14 o 
   4   3  13      555.15      625.76    146.55 o 
   5   3  13     5407.76     5293.62    150.67 o 
   6   3  13      207.56      311.33    151.86 o 
   7   3  13      600.83      729.94    157.83 o 
   8   3  13      279.71      339.53    165.71 o 
   9   3  13      153.04      239.45    171.52 o 
  10   3  13      540.15      733.55    177.71 o 
  11   3  13      992.53      945.60    187.94 o 
  12   3  13     2286.01     2481.53    185.08 o 
  13   3  13     1827.94     2017.74    194.50 o 
  14   3  13     1442.56     1471.37    206.22 o 
  15   3  13      237.70      441.74    214.41 o 
  16   3  13      491.49      738.65    209.33 o 
  17   3  13      109.32      115.43    222.17 o 
  18   3  13     1376.69     1301.28    222.11 o 
  19   3  13       38.43      -65.49    259.85 o 
   0   4  13      455.62      421.92    204.22 o 
   1   4  13     2811.98     2845.12    147.50 o 
   2   4  13     1791.51     1913.23    144.08 o 
   3   4  13     8027.55     7992.68    146.86 o 
   4   4  13      118.46      234.66    148.37 o 
   5   4  13     2280.35     2320.96    155.30 o 
   6   4  13      970.96      909.25    153.65 o 
   7   4  13    17074.19    16596.21    243.82 o 
   8   4  13      180.65      259.91    175.65 o 
   9   4  13      995.88     1219.84    173.59 o 
  10   4  13     2500.79     2592.84    190.09 o 
  11   4  13      212.73      204.33    182.36 o 
  12   4  13     1300.84     1512.92    185.98 o 
  13   4  13      807.30     1183.28    192.54 o 
  14   4  13       48.06       98.54    191.88 o 
  15   4  13      119.21      372.75    214.47 o 
  16   4  13      236.33      482.76    223.44 o 
  17   4  13     1932.82     2062.26    254.21 o 
  18   4  13       11.27      195.54    237.70 o 
  19   4  13      814.36      638.59    257.26 o 
   1   5  13      956.75     1060.97    144.22 o 
   2   5  13     4749.06     4799.86    146.35 o 
   3   5  13      732.44      791.81    145.02 o 
   4   5  13     1330.96     1309.28    154.38 o 
   5   5  13       92.88      234.43    164.70 o 
   6   5  13       93.55       36.59    172.40 o 
   7   5  13      906.72      959.81    167.14 o 
   8   5  13     2678.16     2735.72    174.09 o 
   9   5  13       74.23      170.04    169.29 o 
  10   5  13      355.80      378.21    171.75 o 
  11   5  13      173.19      159.18    208.31 o 
  12   5  13     4512.20     4825.95    196.38 o 
  13   5  13     4331.66     4639.45    203.75 o 
  14   5  13     5952.75     5944.36    223.30 o 
  15   5  13      429.89      542.62    213.58 o 
  16   5  13       11.50      209.63    222.31 o 
  17   5  13      615.44      512.84    229.32 o 
  18   5  13     1249.59      946.09    240.94 o 
  19   5  13      233.05      297.86    246.82 o 
   0   6  13     3190.14     3081.49    205.70 o 
   1   6  13     5825.27     5673.93    145.55 o 
   2   6  13     7410.12     7484.92    156.80 o 
   3   6  13    23997.30    23513.39    176.76 o 
   4   6  13     2985.36     3028.50    160.78 o 
   5   6  13      405.79      454.43    162.21 o 
   6   6  13     1041.52     1116.16    167.59 o 
   7   6  13    17373.12    17141.75    293.70 o 
   8   6  13     1743.58     1937.17    170.59 o 
   9   6  13     2341.46     2643.77    184.50 o 
  10   6  13     3075.92     3295.49    184.82 o 
  11   6  13      262.44      303.64    185.67 o 
  12   6  13     1072.62     1244.22    188.58 o 
  13   6  13      307.21      564.72    189.71 o 
  14   6  13      406.80      523.66    198.13 o 
  15   6  13      167.74      159.61    201.82 o 
  16   6  13     1060.76     1248.51    212.29 o 
  17   6  13      996.47     1150.40    226.93 o 
  18   6  13       20.90      249.85    240.43 o 
  19   6  13     1250.53      825.94    256.73 o 
   1   7  13      439.91      561.97    160.02 o 
   2   7  13     8179.84     8203.35    166.75 o 
   3   7  13     5837.34     5711.33    164.75 o 
   4   7  13     3734.81     3761.38    168.60 o 
   5   7  13     7425.67     7662.28    181.26 o 
   6   7  13      390.49      545.69    166.04 o 
   7   7  13      287.56      380.37    172.55 o 
   8   7  13     3205.26     3296.79    177.08 o 
   9   7  13     3633.67     3572.37    178.37 o 
  10   7  13       54.57      149.54    174.67 o 
  11   7  13       31.94      107.38    177.45 o 
  12   7  13     4425.82     4948.01    214.63 o 
  13   7  13     4906.05     5039.17    199.18 o 
  14   7  13     2478.73     2756.11    196.85 o 
  15   7  13     1617.52     1628.72    214.31 o 
  16   7  13      320.84      252.98    230.47 o 
  17   7  13      475.05      596.39    225.27 o 
  18   7  13      944.52      975.00    268.84 o 
   0   8  13     2582.37     2633.93    213.36 o 
   1   8  13     3852.81     3696.19    168.71 o 
   2   8  13     3553.21     3456.19    170.07 o 
   3   8  13     9427.93     8850.71    167.00 o 
   4   8  13     1215.89     1257.76    150.00 o 
   5   8  13      329.48      334.18    163.57 o 
   6   8  13      134.37      102.51    167.72 o 
   7   8  13     7825.83     7651.62    174.72 o 
   8   8  13      760.64      810.86    165.30 o 
   9   8  13     2926.45     3162.53    183.54 o 
  10   8  13     2589.56     2789.04    175.65 o 
  11   8  13       84.94      175.72    181.39 o 
  12   8  13     3011.95     3444.43    191.55 o 
  13   8  13     1348.63     1542.87    196.71 o 
  14   8  13       55.37      203.04    207.05 o 
  15   8  13      834.22      897.67    213.60 o 
  16   8  13     2072.31     2151.41    235.13 o 
  17   8  13     2310.47     2181.61    222.85 o 
  18   8  13      438.96      517.43    262.02 o 
   1   9  13       75.04       30.80    158.11 o 
   2   9  13     2947.14     2869.72    155.82 o 
   3   9  13     4503.49     4640.85    161.48 o 
   4   9  13     1349.10     1536.90    159.33 o 
   5   9  13     9987.27    10256.87    179.28 o 
   6   9  13     2601.09     2758.89    171.90 o 
   7   9  13      882.82     1035.56    171.94 o 
   8   9  13     2638.31     2747.70    187.79 o 
   9   9  13      178.32      273.14    170.36 o 
  10   9  13      153.97       23.41    181.28 o 
  11   9  13        8.79       82.47    195.91 o 
  12   9  13     5881.37     6042.53    209.96 o 
  13   9  13     2937.71     3395.49    225.36 o 
  14   9  13     5306.85     5389.53    215.05 o 
  15   9  13      243.77      445.05    212.71 o 
  16   9  13       38.98       78.78    212.91 o 
  17   9  13      612.32      687.13    214.34 o 
   0  10  13    14545.52    14126.81    260.72 o 
   1  10  13     3128.45     3187.37    154.48 o 
   2  10  13     4628.32     4737.15    167.95 o 
   3  10  13     6432.77     6135.32    170.92 o 
   4  10  13       35.18      -14.26    163.09 o 
   5  10  13      797.34      979.61    160.69 o 
   6  10  13     1632.17     1852.16    171.16 o 
   7  10  13    11199.05    11172.72    223.67 o 
   8  10  13       61.24      369.55    173.87 o 
   9  10  13     2774.76     2761.52    188.14 o 
  10  10  13     2073.34     1958.51    177.25 o 
  11  10  13      180.38      143.30    188.53 o 
  12  10  13     1854.67     2020.80    190.75 o 
  13  10  13      365.82      241.52    208.67 o 
  14  10  13      237.05      245.25    203.71 o 
  15  10  13      946.55      970.48    221.38 o 
  16  10  13      820.63      814.85    212.84 o 
   1  11  13      219.72      432.80    158.04 o 
   2  11  13     1317.96     1336.61    162.04 o 
   3  11  13     4001.99     4106.60    169.00 o 
   4  11  13      763.06      758.29    161.68 o 
   5  11  13    14688.73    14531.41    251.89 o 
   6  11  13       60.48     -165.78    165.78 o 
   7  11  13      163.63      245.81    172.31 o 
   8  11  13      750.62     1038.95    176.21 o 
   9  11  13      784.37      819.20    180.01 o 
  10  11  13      517.24      789.97    197.36 o 
  11  11  13       27.53      181.16    186.61 o 
  12  11  13     4384.11     4485.79    202.85 o 
  13  11  13     2484.38     2699.98    202.91 o 
  14  11  13     1879.73     1866.82    211.36 o 
  15  11  13      899.15      820.75    224.69 o 
  16  11  13       71.58      357.04    237.25 o 
   0  12  13     4070.05     4470.03    230.50 o 
   1  12  13     1574.49     1708.08    159.49 o 
   2  12  13     2290.17     2606.06    158.02 o 
   3  12  13     1297.24     1507.34    160.22 o 
   4  12  13       42.35      116.66    165.74 o 
   5  12  13      284.40      456.96    173.20 o 
   6  12  13      572.77      893.96    161.75 o 
   7  12  13     4549.07     4712.72    178.56 o 
   8  12  13        7.40      -40.39    177.41 o 
   9  12  13     6118.48     6144.57    193.69 o 
  10  12  13     2201.42     2300.49    195.49 o 
  11  12  13       15.00      257.57    184.61 o 
  12  12  13     4901.20     4979.06    215.72 o 
  13  12  13      209.93      175.14    210.22 o 
  14  12  13      114.06      232.78    229.61 o 
  15  12  13     1512.21     1151.78    244.21 o 
   1  13  13       18.71      128.77    171.24 o 
   2  13  13       21.55      125.35    161.64 o 
   3  13  13     4752.52     4995.10    167.86 o 
   4  13  13       69.01      201.48    161.05 o 
   5  13  13     6502.12     6497.77    180.32 o 
   6  13  13       22.96      330.39    173.71 o 
   7  13  13      207.21      375.85    176.02 o 
   8  13  13      322.32      243.17    172.68 o 
   9  13  13      221.18      236.14    184.19 o 
  10  13  13      788.28      955.72    192.03 o 
  11  13  13     1005.13     1207.05    197.60 o 
  12  13  13     1108.78     1259.34    207.63 o 
  13  13  13     1121.68     1086.04    205.27 o 
  14  13  13      790.88      805.63    225.15 o 
   0  14  13     9774.80     9739.14    244.53 o 
   1  14  13      415.68      611.84    167.48 o 
   2  14  13     2556.00     2641.77    154.05 o 
   3  14  13     2149.89     2194.13    173.87 o 
   4  14  13       18.99       51.02    167.32 o 
   5  14  13      234.60      436.84    167.00 o 
   6  14  13     1055.81     1144.72    176.20 o 
   7  14  13     5200.29     5201.17    186.84 o 
   8  14  13        0.59      154.42    178.54 o 
   9  14  13     2086.99     2266.52    185.85 o 
  10  14  13     2325.53     2173.21    192.47 o 
  11  14  13       30.56      192.72    186.03 o 
  12  14  13     2739.03     2438.74    212.06 o 
  13  14  13        2.15       -8.28    202.20 o 
   1  15  13       74.06      237.61    161.92 o 
   2  15  13      570.78      652.06    171.00 o 
   3  15  13     4750.45     4876.40    170.99 o 
   4  15  13      134.12      401.68    161.31 o 
   5  15  13     3318.47     3311.69    176.13 o 
   6  15  13      453.69      610.73    172.40 o 
   7  15  13     1065.25     1169.76    189.24 o 
   8  15  13      996.46      846.25    190.34 o 
   9  15  13       58.64      144.11    181.69 o 
  10  15  13      124.66       25.79    190.61 o 
  11  15  13      407.17      452.35    190.71 o 
   0  16  13     2924.85     3095.28    256.03 o 
   1  16  13      211.49      348.42    163.90 o 
   2  16  13      751.54      984.36    174.29 o 
   3  16  13      324.82      430.75    175.74 o 
   4  16  13       54.33      241.18    182.30 o 
   5  16  13      103.24      185.50    175.87 o 
   6  16  13       56.97       94.46    176.73 o 
   7  16  13     1790.23     1494.88    184.77 o 
   8  16  13      349.25      483.93    188.72 o 
   9  16  13     2414.11     2080.82    204.59 o 
   1  17  13      357.69      489.59    178.19 o 
   2  17  13      238.15      160.11    178.41 o 
   3  17  13     2217.00     2451.44    181.70 o 
   4  17  13       64.67      189.77    176.35 o 
   5  17  13     2428.69     2355.39    184.92 o 
   6  17  13      358.91      532.39    187.99 o 
   7  17  13      113.54       62.27    186.86 o 
   0  18  13     2453.50     2230.39    265.29 o 
   1  18  13        4.88      213.59    179.24 o 
   2  18  13     1183.31     1131.67    185.41 o 
   3  18  13       13.17      -14.73    177.83 o 
   4  18  13      399.95      377.47    269.08 o 
   0   0  14     5742.04     5703.19    295.05 o 
   1   0  14    10086.09    10265.88    218.96 o 
   2   0  14       78.02      -44.88    207.93 o 
   3   0  14     9526.74     9812.46    227.42 o 
   4   0  14       96.11      274.18    212.72 o 
   5   0  14      760.61      950.86    217.01 o 
   6   0  14      509.82      640.38    219.49 o 
   7   0  14     4205.69     4246.90    235.14 o 
   8   0  14     1269.94     1237.77    240.39 o 
   9   0  14    12521.39    12498.69    307.48 o 
  10   0  14       16.71      138.90    243.43 o 
  11   0  14    45742.13    45866.98   1542.04 o 
  12   0  14      619.48      795.49    265.59 o 
  13   0  14     5033.08     5570.95    332.51 o 
  14   0  14       66.86      -25.81    292.57 o 
  15   0  14      809.20     1095.13    306.84 o 
  16   0  14       43.71      134.74    308.34 o 
  17   0  14        4.81      390.32    290.46 o 
  18   0  14       17.64      -48.26    324.55 o 
  19   0  14     5711.48     5649.23    351.50 o 
   1   1  14    45815.25    44927.94    383.61 o 
   2   1  14     1472.80     1540.10    143.64 o 
   3   1  14     4104.58     4406.02    144.27 o 
   4   1  14      328.80      453.78    141.96 o 
   5   1  14     1791.79     1840.80    152.74 o 
   6   1  14       72.86      110.32    153.91 o 
   7   1  14     5926.78     5809.23    170.07 o 
   8   1  14     3244.19     3242.71    161.52 o 
   9   1  14    11739.82    12022.89    193.48 o 
  10   1  14     4105.23     4169.57    184.19 o 
  11   1  14    13965.98    14060.01    277.67 o 
  12   1  14        5.90      119.24    201.48 o 
  13   1  14       58.67        1.45    194.33 o 
  14   1  14     5721.95     5629.27    230.62 o 
  15   1  14      129.55      213.19    209.02 o 
  16   1  14      115.31      263.94    217.69 o 
  17   1  14      502.80      583.13    220.60 o 
  18   1  14     3398.73     3278.30    237.74 o 
  19   1  14      202.41      426.02    247.69 o 
   0   2  14      740.89      745.43    199.28 o 
   1   2  14      907.90      810.05    136.82 o 
   2   2  14      439.52      553.97    142.28 o 
   3   2  14     6614.33     6821.87    150.41 o 
   4   2  14       16.10       25.87    141.94 o 
   5   2  14        8.78        1.10    146.07 o 
   6   2  14      625.69      581.34    147.21 o 
   7   2  14      248.66      403.36    156.38 o 
   8   2  14     3998.50     3706.76    158.30 o 
   9   2  14    17148.63    17372.20    313.64 o 
  10   2  14       84.65      174.95    172.24 o 
  11   2  14    21582.47    22413.85    401.26 o 
  12   2  14       72.03       71.64    191.09 o 
  13   2  14     2724.71     3198.13    207.40 o 
  14   2  14      160.75      383.47    201.73 o 
  15   2  14     2185.51     2440.06    219.16 o 
  16   2  14      172.95      339.95    217.61 o 
  17   2  14        8.13      203.09    211.77 o 
  18   2  14      902.18      841.75    231.64 o 
  19   2  14     7547.73     6294.29    268.04 o 
   1   3  14    54578.89    53644.18    319.39 o 
   2   3  14     4480.29     4640.45    149.55 o 
   3   3  14      869.50      946.13    141.28 o 
   4   3  14     2605.31     2567.82    152.08 o 
   5   3  14      346.22      336.91    148.92 o 
   6   3  14     2549.88     2365.09    152.14 o 
   7   3  14     1674.94     1693.08    147.88 o 
   8   3  14     6984.23     7047.67    173.68 o 
   9   3  14    22213.10    22081.25    384.14 o 
  10   3  14     4025.86     4134.68    178.96 o 
  11   3  14     9872.45    10120.11    208.57 o 
  12   3  14      407.04      513.87    187.59 o 
  13   3  14       82.38      118.57    200.91 o 
  14   3  14     2110.53     2604.68    208.23 o 
  15   3  14      337.82      628.39    208.45 o 
  16   3  14      116.92      154.40    213.55 o 
  17   3  14       63.50      285.97    224.44 o 
  18   3  14     2634.49     2491.28    235.54 o 
  19   3  14      358.96      161.85    256.72 o 
   0   4  14    10092.31     9809.48    224.83 o 
   1   4  14      170.87      382.94    145.25 o 
   2   4  14      538.65      743.57    140.97 o 
   3   4  14     1220.53     1241.31    145.25 o 
   4   4  14      133.21      257.23    153.56 o 
   5   4  14     1400.94     1595.52    147.80 o 
   6   4  14      473.49      559.18    149.07 o 
   7   4  14       62.71      157.23    162.51 o 
   8   4  14      468.68      465.74    169.29 o 
   9   4  14    10978.08    11215.99    191.32 o 
  10   4  14      335.46      502.56    188.33 o 
  11   4  14    16251.05    16584.49    250.17 o 
  12   4  14       29.36      -22.46    183.65 o 
  13   4  14     4422.46     4349.66    205.68 o 
  14   4  14        5.68      263.55    197.83 o 
  15   4  14      477.90      653.06    205.63 o 
  16   4  14       18.48     -125.11    224.45 o 
  17   4  14      732.29      620.00    258.15 o 
  18   4  14      402.87      336.13    257.84 o 
  19   4  14     3841.07     3381.56    266.84 o 
   1   5  14    43233.55    42816.00    253.47 o 
   2   5  14       69.65      187.52    146.69 o 
   3   5  14     4695.79     4768.67    153.94 o 
   4   5  14     2871.44     2923.24    162.58 o 
   5   5  14      408.43      520.58    167.17 o 
   6   5  14       50.09      143.99    167.98 o 
   7   5  14     1304.69     1323.53    168.49 o 
   8   5  14       99.65      290.60    168.58 o 
   9   5  14    10549.20    10800.50    189.72 o 
  10   5  14     2558.37     2751.10    180.09 o 
  11   5  14     2758.75     2975.17    191.90 o 
  12   5  14      551.47      648.12    197.31 o 
  13   5  14      146.25       26.69    197.78 o 
  14   5  14      608.95      775.58    218.21 o 
  15   5  14       29.21       53.50    223.02 o 
  16   5  14      339.50      553.49    244.59 o 
  17   5  14      348.01      436.48    239.44 o 
  18   5  14      829.02      691.68    232.92 o 
  19   5  14       87.92      -56.10    876.66 o 
   0   6  14      248.58      392.94    208.68 o 
   1   6  14      304.10      286.09    143.03 o 
   2   6  14     1991.59     2092.50    145.85 o 
   3   6  14       64.79      178.36    140.35 o 
   4   6  14      155.92      234.86    154.50 o 
   5   6  14       11.50      253.91    163.16 o 
   6   6  14      415.61      435.30    165.16 o 
   7   6  14     1075.77     1177.66    160.52 o 
   8   6  14     1830.47     1869.30    173.91 o 
   9   6  14     4079.73     4367.72    178.16 o 
  10   6  14        8.12      274.51    183.64 o 
  11   6  14     8448.41     8897.26    196.78 o 
  12   6  14      811.79      921.12    185.32 o 
  13   6  14     2526.26     2873.24    194.95 o 
  14   6  14        2.42      168.50    201.43 o 
  15   6  14       67.85      197.59    207.83 o 
  16   6  14      199.09      161.91    216.94 o 
  17   6  14      198.95      240.46    238.43 o 
  18   6  14       46.77      192.15    241.12 o 
   1   7  14    12762.44    12783.70    168.25 o 
   2   7  14      117.47      236.76    153.44 o 
   3   7  14     3242.64     3218.60    162.92 o 
   4   7  14      735.83      800.29    161.27 o 
   5   7  14      307.25      445.57    156.50 o 
   6   7  14       82.80      187.60    164.80 o 
   7   7  14     6050.39     5753.04    179.50 o 
   8   7  14     1105.77     1105.09    180.33 o 
   9   7  14     6078.01     6234.56    190.83 o 
  10   7  14       10.44       53.58    177.87 o 
  11   7  14     1410.34     1612.35    195.80 o 
  12   7  14      107.51      286.21    194.07 o 
  13   7  14        9.89      117.46    190.85 o 
  14   7  14       56.68      164.53    195.25 o 
  15   7  14      132.86      299.37    208.16 o 
  16   7  14        1.11      185.36    207.52 o 
  17   7  14      321.10      564.17    231.74 o 
  18   7  14      246.69      358.24    245.95 o 
   0   8  14       99.26      127.56    218.48 o 
   1   8  14      126.01      130.86    161.03 o 
   2   8  14      569.30      508.94    163.99 o 
   3   8  14        4.07       35.10    144.79 o 
   4   8  14       55.32      195.57    143.41 o 
   5   8  14      790.36      738.26    167.09 o 
   6   8  14      688.57      742.70    166.13 o 
   7   8  14     1770.95     1806.36    167.51 o 
   8   8  14      361.79      404.16    172.51 o 
   9   8  14     2118.85     2611.55    179.84 o 
  10   8  14      570.34      713.69    184.46 o 
  11   8  14     2207.30     2294.56    186.08 o 
  12   8  14      515.16      654.10    182.46 o 
  13   8  14     1210.66     1216.13    204.87 o 
  14   8  14      412.97      579.87    207.43 o 
  15   8  14     1294.18     1546.55    221.30 o 
  16   8  14      335.48      276.64    217.41 o 
  17   8  14      306.28      477.37    231.33 o 
   1   9  14     5738.22     6025.78    167.80 o 
   2   9  14     3822.16     3596.91    164.91 o 
   3   9  14     4215.70     4336.25    170.83 o 
   4   9  14     2988.68     2942.88    159.34 o 
   5   9  14     1071.32     1083.54    167.32 o 
   6   9  14      634.69      570.05    169.48 o 
   7   9  14     1631.84     1767.65    174.93 o 
   8   9  14      259.23      374.96    181.04 o 
   9   9  14     2170.42     2528.76    186.38 o 
  10   9  14       62.31      239.62    174.68 o 
  11   9  14      695.03      802.13    196.14 o 
  12   9  14      796.95     1150.82    188.89 o 
  13   9  14      801.91      946.62    213.79 o 
  14   9  14     1274.17     1416.56    209.05 o 
  15   9  14      275.12      299.32    210.22 o 
  16   9  14        7.14      310.79    226.81 o 
  17   9  14        1.79       26.58    226.62 o 
   0  10  14     2085.64     2302.40    225.95 o 
   1  10  14       80.35      123.94    163.13 o 
   2  10  14       16.40      149.02    166.53 o 
   3  10  14      740.27      907.00    173.60 o 
   4  10  14       86.99      372.81    166.16 o 
   5  10  14      307.16      350.08    165.40 o 
   6  10  14     1371.89     1268.11    163.16 o 
   7  10  14     4783.15     4997.45    184.62 o 
   8  10  14      734.16      842.98    188.08 o 
   9  10  14     1889.96     1932.76    183.22 o 
  10  10  14        9.87      105.77    195.63 o 
  11  10  14      831.70      905.05    185.83 o 
  12  10  14      942.52     1112.01    189.11 o 
  13  10  14      496.27      608.89    216.38 o 
  14  10  14       12.46       81.82    217.31 o 
  15  10  14      551.93      711.14    214.95 o 
  16  10  14      611.44      445.91    234.85 o 
   1  11  14     1340.77     1503.27    160.59 o 
   2  11  14      959.11     1056.75    166.37 o 
   3  11  14     3215.79     3399.26    161.93 o 
   4  11  14      610.06      630.11    159.55 o 
   5  11  14     3400.85     3618.95    174.73 o 
   6  11  14       17.01       -0.88    170.64 o 
   7  11  14      306.16      770.76    179.10 o 
   8  11  14        1.49     -100.85    183.23 o 
   9  11  14      321.93      339.21    186.74 o 
  10  11  14        5.32      177.62    192.77 o 
  11  11  14       43.36      133.52    191.53 o 
  12  11  14      120.47      293.68    199.70 o 
  13  11  14     2037.90     2003.68    208.91 o 
  14  11  14      792.16      780.22    215.59 o 
  15  11  14      590.68      487.93    229.40 o 
   0  12  14        5.36       49.01    213.58 o 
   1  12  14      404.82      580.70    155.25 o 
   2  12  14       44.99       56.43    158.90 o 
   3  12  14      565.42      634.98    161.19 o 
   4  12  14      293.51      439.13    166.06 o 
   5  12  14      212.84      309.42    169.40 o 
   6  12  14      241.12      285.79    174.26 o 
   7  12  14     2768.67     2885.14    175.09 o 
   8  12  14      219.99      493.15    184.22 o 
   9  12  14     1178.45     1347.17    185.48 o 
  10  12  14      463.19      495.15    191.17 o 
  11  12  14      123.77      198.11    199.73 o 
  12  12  14        0.86      193.87    199.14 o 
  13  12  14      228.06      480.73    210.60 o 
  14  12  14       45.13      369.62    222.56 o 
   1  13  14       14.48      227.60    158.52 o 
   2  13  14     1459.01     1550.12    164.01 o 
   3  13  14     2636.33     2572.93    171.63 o 
   4  13  14     1154.31     1141.81    178.40 o 
   5  13  14     5414.55     5375.14    173.87 o 
   6  13  14      979.17     1159.96    171.01 o 
   7  13  14      181.95      305.67    171.99 o 
   8  13  14     1340.35     1423.27    185.17 o 
   9  13  14       56.47      223.14    191.56 o 
  10  13  14      104.73      359.01    183.30 o 
  11  13  14       11.01      -38.83    194.06 o 
  12  13  14       93.31       46.40    197.97 o 
  13  13  14     1354.78     1176.76    206.69 o 
   0  14  14      100.57      270.10    234.56 o 
   1  14  14       27.13      103.56    163.47 o 
   2  14  14       31.16       80.50    161.19 o 
   3  14  14      118.81      311.54    164.07 o 
   4  14  14      268.20      531.83    167.46 o 
   5  14  14      759.07      891.26    174.34 o 
   6  14  14      678.00      614.57    178.42 o 
   7  14  14     2363.73     2529.74    186.65 o 
   8  14  14      146.84      255.53    175.68 o 
   9  14  14       60.91      129.19    191.67 o 
  10  14  14       64.47      305.13    189.78 o 
  11  14  14      118.16      182.16    198.17 o 
  12  14  14        2.94      -72.69    215.20 o 
   1  15  14      717.23      842.23    166.59 o 
   2  15  14     1357.81     1408.55    172.79 o 
   3  15  14     2260.48     2282.00    172.63 o 
   4  15  14      854.99      959.28    178.07 o 
   5  15  14     4698.44     4636.20    176.72 o 
   6  15  14       79.82       69.92    175.53 o 
   7  15  14      568.02      621.42    174.12 o 
   8  15  14     1228.71     1342.68    182.46 o 
   9  15  14      468.82      673.04    193.54 o 
  10  15  14       34.16       34.32    190.44 o 
   0  16  14      673.88      825.65    240.92 o 
   1  16  14       71.09      200.16    165.17 o 
   2  16  14        9.25       73.96    190.50 o 
   3  16  14       98.80      209.33    176.48 o 
   4  16  14      453.21      551.13    170.47 o 
   5  16  14      260.58      278.53    178.21 o 
   6  16  14      500.60      570.48    180.33 o 
   7  16  14      503.82      308.51    188.98 o 
   8  16  14       85.64      182.51    188.59 o 
   9  16  14       11.53      423.89    499.52 o 
   1  17  14      649.54      733.86    173.83 o 
   2  17  14      348.21      408.04    189.82 o 
   3  17  14     1088.01     1046.36    170.21 o 
   4  17  14     1118.40     1000.47    177.98 o 
   5  17  14     3668.17     3531.07    195.63 o 
   6  17  14      206.51      276.85    175.78 o 
   2  18  14        5.35      -73.67    685.69 o 
   1   1  15      629.67      699.05    145.58 o 
   2   1  15     5158.57     5107.53    147.28 o 
   3   1  15      382.87      460.69    142.43 o 
   4   1  15      147.80      102.07    147.64 o 
   5   1  15      127.90      332.34    159.15 o 
   6   1  15      698.11      780.87    150.54 o 
   7   1  15       15.15      154.42    157.69 o 
   8   1  15     4278.59     4200.29    167.45 o 
   9   1  15      116.16      380.89    164.02 o 
  10   1  15      229.34      345.05    168.42 o 
  11   1  15      714.63      733.25    185.67 o 
  12   1  15      662.83      885.04    198.93 o 
  13   1  15      406.04      600.78    202.13 o 
  14   1  15       55.93      249.92    214.88 o 
  15   1  15        3.39      213.32    222.44 o 
  16   1  15      138.51      453.15    226.64 o 
  17   1  15      109.55      183.91    227.54 o 
  18   1  15      182.92      363.64    236.69 o 
  19   1  15        3.51      288.75    253.65 o 
   0   2  15      273.93      438.65    204.91 o 
   1   2  15       30.03      131.69    145.96 o 
   2   2  15        0.77       -4.97    146.45 o 
   3   2  15     1270.62     1125.09    146.58 o 
   4   2  15      384.95      609.46    154.01 o 
   5   2  15        6.43      143.53    155.32 o 
   6   2  15      840.62      935.58    153.20 o 
   7   2  15     1876.96     1694.88    155.35 o 
   8   2  15      596.22      655.68    161.39 o 
   9   2  15       48.29      260.87    161.29 o 
  10   2  15      186.37      385.44    175.73 o 
  11   2  15      615.86      621.24    189.43 o 
  12   2  15     1230.68     1402.52    192.37 o 
  13   2  15     1141.41     1258.57    205.64 o 
  14   2  15      701.26      841.24    201.11 o 
  15   2  15       48.46      361.83    222.65 o 
  16   2  15      138.29      361.01    223.23 o 
  17   2  15      368.35      435.55    219.09 o 
  18   2  15     1066.07      894.11    234.44 o 
  19   2  15        6.88      195.30    241.29 o 
   1   3  15     4613.08     4697.33    149.31 o 
   2   3  15    24848.29    24538.92    198.09 o 
   3   3  15       70.77       95.18    144.56 o 
   4   3  15     3058.54     3036.88    152.19 o 
   5   3  15     2659.27     2769.98    157.42 o 
   6   3  15     9380.42     9153.84    160.33 o 
   7   3  15      258.30      304.19    160.83 o 
   8   3  15    12246.39    11977.73    197.00 o 
   9   3  15     1442.82     1559.05    173.05 o 
  10   3  15        2.67        3.21    172.99 o 
  11   3  15      269.47      394.41    188.48 o 
  12   3  15     2311.51     2598.40    188.63 o 
  13   3  15      617.72      876.47    198.16 o 
  14   3  15      804.88      903.89    206.13 o 
  15   3  15      679.11      771.39    212.41 o 
  16   3  15     1128.34     1629.77    224.49 o 
  17   3  15        5.90      153.52    224.66 o 
  18   3  15     1449.41     1662.43    241.34 o 
  19   3  15      182.21      461.85    594.45 o 
   0   4  15      629.33      558.14    213.57 o 
   1   4  15     5643.95     5524.37    157.68 o 
   2   4  15     1546.24     1606.70    152.75 o 
   3   4  15     6140.71     6117.57    150.53 o 
   4   4  15     1134.71     1337.20    146.54 o 
   5   4  15       48.90      200.16    157.35 o 
   6   4  15     1726.06     1856.06    151.30 o 
   7   4  15     8687.75     8448.51    165.87 o 
   8   4  15      296.58      451.32    167.19 o 
   9   4  15      976.72     1117.24    180.99 o 
  10   4  15     1682.52     1776.47    195.45 o 
  11   4  15     3127.53     3306.88    186.09 o 
  12   4  15     1862.82     2069.64    188.25 o 
  13   4  15     3276.30     3314.27    194.09 o 
  14   4  15     2196.83     2544.88    195.44 o 
  15   4  15      518.02      684.85    202.50 o 
  16   4  15      189.80      331.69    210.82 o 
  17   4  15      995.14      894.97    260.52 o 
  18   4  15     2021.07     1528.29    263.14 o 
   1   5  15     8026.51     7855.14    148.21 o 
   2   5  15    45853.45    44293.77    283.44 o 
   3   5  15      269.47      370.03    149.11 o 
   4   5  15     8544.57     8231.62    169.19 o 
   5   5  15     1792.41     1832.79    156.73 o 
   6   5  15     9424.63     9402.61    188.83 o 
   7   5  15      146.86      216.82    176.04 o 
   8   5  15    19650.45    19608.27    402.28 o 
   9   5  15     5378.11     5565.99    182.35 o 
  10   5  15      427.05      622.51    184.21 o 
  11   5  15     1653.86     1799.83    183.46 o 
  12   5  15     5099.63     5656.86    204.70 o 
  13   5  15     1738.56     1670.07    210.94 o 
  14   5  15      919.68     1390.11    232.04 o 
  15   5  15      826.74      856.01    241.61 o 
  16   5  15     2011.14     1980.29    248.55 o 
  17   5  15      140.57      202.82    245.22 o 
  18   5  15     1936.47     1751.58    250.01 o 
   0   6  15     1598.80     1874.53    195.71 o 
   1   6  15     2589.84     2555.99    144.37 o 
   2   6  15       20.64       69.22    137.90 o 
   3   6  15     2710.51     2623.31    155.19 o 
   4   6  15    17186.49    17114.52    211.40 o 
   5   6  15        5.49       70.35    166.78 o 
   6   6  15     8512.74     8378.77    178.27 o 
   7   6  15     5430.14     5552.73    175.68 o 
   8   6  15     5124.03     5402.86    186.79 o 
   9   6  15      123.23      178.70    173.61 o 
  10   6  15     3212.88     3361.75    189.91 o 
  11   6  15     3664.78     3915.51    192.08 o 
  12   6  15     3160.08     3402.53    195.26 o 
  13   6  15     3632.28     4087.35    211.38 o 
  14   6  15     6517.83     6886.43    205.07 o 
  15   6  15       28.37      -35.86    209.35 o 
  16   6  15      102.15      348.74    229.46 o 
  17   6  15     2061.67     1777.03    227.55 o 
  18   6  15     4174.79     3119.93    257.70 o 
   1   7  15    15307.05    15242.29    184.31 o 
   2   7  15    40437.68    39360.66    255.71 o 
   3   7  15      316.47      345.72    147.43 o 
   4   7  15     5324.12     5321.33    164.50 o 
   5   7  15    10506.54    10339.98    181.45 o 
   6   7  15    10944.72    10971.65    186.38 o 
   7   7  15       13.46      191.27    167.03 o 
   8   7  15    29813.83    29968.15    435.89 o 
   9   7  15     8212.36     8153.08    196.82 o 
  10   7  15      777.54      951.75    192.95 o 
  11   7  15     2179.75     2302.74    191.68 o 
  12   7  15     5671.82     5953.80    214.54 o 
  13   7  15     1386.71     1844.65    202.38 o 
  14   7  15     1935.38     2192.57    199.08 o 
  15   7  15      683.14      854.35    202.56 o 
  16   7  15     2422.43     1984.21    228.09 o 
  17   7  15      305.47      456.88    250.94 o 
   0   8  15      206.50      369.10    221.39 o 
   1   8  15     8425.65     8327.99    156.71 o 
   2   8  15      707.92      916.92    150.03 o 
   3   8  15     6547.25     6439.31    165.74 o 
   4   8  15     7529.46     7422.02    182.16 o 
   5   8  15        4.35      129.93    163.41 o 
   6   8  15     2725.12     2771.45    178.36 o 
   7   8  15     3591.46     3762.58    174.01 o 
   8   8  15     1571.57     1841.54    178.99 o 
   9   8  15      170.23      237.67    172.74 o 
  10   8  15     1076.60     1323.04    186.37 o 
  11   8  15     8005.94     8042.11    218.29 o 
  12   8  15     3527.59     3763.19    192.26 o 
  13   8  15     5831.25     6145.11    215.27 o 
  14   8  15     6107.70     6084.54    215.12 o 
  15   8  15      314.60      238.24    214.46 o 
  16   8  15       43.82      211.51    216.11 o 
  17   8  15     1435.68     1274.06    243.15 o 
   1   9  15     2339.10     2497.32    156.51 o 
   2   9  15    39993.60    39781.24    345.87 o 
   3   9  15       14.90        8.05    162.16 o 
   4   9  15     9068.78     9024.06    181.11 o 
   5   9  15     2834.06     2907.57    179.32 o 
   6   9  15    12477.04    12448.87    199.60 o 
   7   9  15      951.39     1098.22    172.93 o 
   8   9  15    30332.42    30172.28    424.98 o 
   9   9  15     5877.36     5746.41    186.37 o 
  10   9  15      792.90      977.58    194.40 o 
  11   9  15     1924.12     2050.96    188.66 o 
  12   9  15     3946.06     4330.68    198.50 o 
  13   9  15      249.23      412.43    225.43 o 
  14   9  15      977.52     1291.55    207.15 o 
  15   9  15      680.71      709.42    210.07 o 
  16   9  15     3268.07     2731.58    230.46 o 
   0  10  15     2136.16     2321.45    228.13 o 
   1  10  15     3627.89     3786.03    173.47 o 
   2  10  15     1601.51     1836.26    168.94 o 
   3  10  15     9191.54     8854.21    174.02 o 
   4  10  15    13921.40    13698.35    182.01 o 
   5  10  15        4.16       -6.49    172.11 o 
   6  10  15     5261.33     5219.95    185.86 o 
   7  10  15     2726.95     2872.74    182.87 o 
   8  10  15     2966.16     3198.21    188.31 o 
   9  10  15        4.79      204.40    190.19 o 
  10  10  15     1375.21     1290.71    186.46 o 
  11  10  15     3908.30     4094.59    204.80 o 
  12  10  15     4238.00     4210.18    209.96 o 
  13  10  15     3490.79     3477.61    246.36 o 
  14  10  15     4224.01     4021.38    214.85 o 
  15  10  15      405.10      450.26    227.90 o 
   1  11  15     9000.87     8666.43    178.42 o 
   2  11  15    16462.12    16652.28    188.99 o 
   3  11  15       13.97      113.28    171.66 o 
   4  11  15     6033.19     6025.21    171.78 o 
   5  11  15     2171.65     2401.68    179.76 o 
   6  11  15     5740.18     5704.29    183.85 o 
   7  11  15       42.11      184.61    183.45 o 
   8  11  15    18483.31    18519.51    335.68 o 
   9  11  15     5589.84     5681.05    190.15 o 
  10  11  15     2473.24     2466.41    198.92 o 
  11  11  15     1011.47     1131.41    198.91 o 
  12  11  15     3466.81     3458.59    216.90 o 
  13  11  15      504.49      582.87    198.73 o 
  14  11  15      817.05      914.02    236.30 o 
  15  11  15      546.66      516.77    395.11 o 
   0  12  15      771.14      746.79    230.87 o 
   1  12  15      438.42      492.12    165.09 o 
   2  12  15     2690.08     2794.65    165.83 o 
   3  12  15     1259.75     1463.67    163.91 o 
   4  12  15     9633.79     9429.55    178.76 o 
   5  12  15      616.91      604.52    172.89 o 
   6  12  15     2462.40     2622.65    184.72 o 
   7  12  15      846.31      811.18    180.64 o 
   8  12  15      954.81      876.52    185.68 o 
   9  12  15       70.97      258.40    193.46 o 
  10  12  15      541.78      498.90    190.95 o 
  11  12  15     3157.21     3046.60    198.69 o 
  12  12  15     3488.39     3089.37    210.27 o 
  13  12  15     2371.39     2130.44    198.85 o 
  14  12  15     3799.40     3342.51    262.44 o 
   1  13  15     5401.06     5466.19    175.08 o 
   2  13  15     7106.26     6980.81    174.05 o 
   3  13  15      271.58      337.12    167.72 o 
   4  13  15     3814.90     3632.26    177.80 o 
   5  13  15      678.09      780.44    177.23 o 
   6  13  15     5375.40     5447.64    227.10 o 
   7  13  15       88.56      203.76    196.20 o 
   8  13  15     8897.15     8977.98    192.16 o 
   9  13  15     2080.28     2297.58    196.00 o 
  10  13  15      988.74      943.62    196.08 o 
  11  13  15     1625.45     1884.77    208.63 o 
  12  13  15      266.32      337.48    203.29 o 
   0  14  15       64.17      279.78    222.22 o 
   1  14  15      227.30       -3.99    169.15 o 
   2  14  15     1204.95     1415.13    166.91 o 
   3  14  15      363.61      481.31    166.80 o 
   4  14  15     5106.80     5264.55    171.91 o 
   5  14  15      116.29      294.79    170.28 o 
   6  14  15      868.46      790.35    169.60 o 
   7  14  15       72.53      174.00    187.43 o 
   8  14  15       15.92       81.16    184.95 o 
   9  14  15      881.66      934.63    204.26 o 
  10  14  15       18.06      140.47    205.33 o 
  11  14  15     2918.22     2102.21    209.28 o 
   1  15  15     3332.48     3557.96    181.27 o 
   2  15  15     2776.13     3002.00    179.10 o 
   3  15  15      180.04      354.71    174.94 o 
   4  15  15     1140.42     1462.83    170.14 o 
   5  15  15       32.12       -5.82    177.26 o 
   6  15  15     1987.04     1788.16    182.27 o 
   7  15  15       11.47      163.17    187.58 o 
   8  15  15     7246.30     6011.48    232.48 o 
   9  15  15      548.70      524.40    184.99 o 
   0  16  15      234.06      223.03    226.06 o 
   1  16  15       10.95      -17.89    173.96 o 
   2  16  15     1025.04     1063.14    179.82 o 
   3  16  15       23.06      131.18    177.60 o 
   4  16  15     3824.46     3530.42    195.03 o 
   5  16  15        4.02      245.55    182.49 o 
   6  16  15      540.95      363.66    197.61 o 
   7  16  15       19.81       49.50    188.54 o 
   1  17  15      702.09      696.95    177.21 o 
   2  17  15       22.27      117.79    174.10 o 
   3  17  15      296.49      365.86    189.03 o 
   4  17  15       54.91       93.56    190.03 o 
   0   0  16     2695.23     2716.80    291.70 o 
   1   0  16      455.57      478.04    208.56 o 
   2   0  16     8123.34     8153.21    228.89 o 
   3   0  16      592.15      594.43    211.85 o 
   4   0  16    20618.54    21051.34    271.94 o 
   5   0  16     1120.60     1370.91    232.55 o 
   6   0  16     9509.28     9189.54    246.11 o 
   7   0  16      595.42      690.13    230.41 o 
   8   0  16     2966.19     3048.48    238.34 o 
   9   0  16     5267.43     5296.15    251.75 o 
  10   0  16      207.39      498.72    243.48 o 
  11   0  16     9597.73     9089.75    334.59 o 
  12   0  16      209.95      600.76    295.53 o 
  13   0  16      396.61      575.23    286.53 o 
  14   0  16    12813.80    12542.22    522.99 o 
  15   0  16     4378.56     4894.82    310.67 o 
  16   0  16       76.47       18.31    332.05 o 
  17   0  16       18.44      171.81    331.80 o 
  18   0  16      903.56      868.62    353.94 o 
   1   1  16    13519.46    13085.25    164.12 o 
   2   1  16    18325.74    17724.23    172.89 o 
   3   1  16      236.76      247.06    148.87 o 
   4   1  16    11608.07    11630.49    164.56 o 
   5   1  16     5107.43     4790.82    162.69 o 
   6   1  16    10288.51    10178.65    171.60 o 
   7   1  16      164.37      309.04    155.98 o 
   8   1  16    34359.14    34589.64    502.79 o 
   9   1  16     1546.80     1622.88    172.48 o 
  10   1  16     6992.91     7630.05    185.35 o 
  11   1  16     1057.73     1184.59    179.64 o 
  12   1  16      143.93      294.72    191.70 o 
  13   1  16     1009.10      998.30    222.61 o 
  14   1  16     1233.10     1369.93    218.35 o 
  15   1  16        0.87      331.80    218.09 o 
  16   1  16     1964.33     2222.78    246.59 o 
  17   1  16      134.22      128.77    237.67 o 
  18   1  16    12918.48    11235.77    456.86 o 
   0   2  16     2509.44     2577.14    206.90 o 
   1   2  16     2393.14     2371.15    144.63 o 
   2   2  16    11840.81    11773.18    162.65 o 
   3   2  16     3591.21     3476.89    145.85 o 
   4   2  16    21914.33    21880.66    236.88 o 
   5   2  16     2125.17     2303.65    153.94 o 
   6   2  16     8309.71     8221.76    172.64 o 
   7   2  16     1579.38     1488.27    165.17 o 
   8   2  16        4.74      119.89    150.20 o 
   9   2  16     3803.46     3942.41    170.77 o 
  10   2  16      137.34      318.30    168.03 o 
  11   2  16     3072.27     3179.81    196.51 o 
  12   2  16     1580.10     1880.44    190.67 o 
  13   2  16      735.63      933.31    203.21 o 
  14   2  16     6112.21     6648.38    210.37 o 
  15   2  16     2829.84     2954.33    226.58 o 
  16   2  16      507.65      644.18    231.12 o 
  17   2  16      258.42      540.37    232.97 o 
  18   2  16      369.97      517.45    232.38 o 
   1   3  16    11483.24    11028.46    161.15 o 
   2   3  16    17905.08    17837.53    164.85 o 
   3   3  16        7.39       25.77    143.47 o 
   4   3  16    12435.53    12360.94    162.60 o 
   5   3  16     3962.78     4002.51    154.21 o 
   6   3  16    12632.38    12553.36    175.52 o 
   7   3  16      628.79      687.08    162.65 o 
   8   3  16    29986.81    29836.50    459.32 o 
   9   3  16     2576.27     2643.43    171.69 o 
  10   3  16    12630.79    12774.66    262.41 o 
  11   3  16      552.52      921.21    185.52 o 
  12   3  16      977.63     1101.79    197.92 o 
  13   3  16       65.37      229.74    197.24 o 
  14   3  16      602.33      863.62    213.10 o 
  15   3  16      160.26      319.82    208.62 o 
  16   3  16     3183.89     3123.15    235.20 o 
  17   3  16       27.99      163.59    225.05 o 
  18   3  16     9054.04     7940.98    368.52 o 
   0   4  16     1287.69     1151.61    210.21 o 
   1   4  16       15.90      -13.94    144.59 o 
   2   4  16     8184.95     8214.79    157.21 o 
   3   4  16      391.90      609.41    152.83 o 
   4   4  16     6416.44     6442.51    167.55 o 
   5   4  16      174.44      261.18    139.59 o 
   6   4  16     7166.08     7139.71    163.89 o 
   7   4  16       28.55      170.69    154.04 o 
   8   4  16     3017.07     3115.62    171.78 o 
   9   4  16      957.54     1292.51    173.78 o 
  10   4  16      115.73      190.18    188.12 o 
  11   4  16      950.37     1053.50    184.74 o 
  12   4  16     2348.87     2516.53    193.69 o 
  13   4  16      119.60      236.60    198.44 o 
  14   4  16     3493.52     3559.29    204.92 o 
  15   4  16     1664.26     1961.11    213.46 o 
  16   4  16      644.72      709.04    227.35 o 
  17   4  16      152.32      234.60    266.10 o 
  18   4  16      731.69      274.66    268.29 o 
   1   5  16     1794.69     1887.24    143.20 o 
   2   5  16     4563.06     4648.17    147.36 o 
   3   5  16       40.85      179.44    146.43 o 
   4   5  16      875.19      955.69    154.37 o 
   5   5  16      754.37      798.10    158.83 o 
   6   5  16    12167.66    12300.71    174.58 o 
   7   5  16      638.26      722.70    171.91 o 
   8   5  16    13777.23    13842.88    240.19 o 
   9   5  16     1548.22     1572.06    173.04 o 
  10   5  16     5541.15     5927.05    192.08 o 
  11   5  16     1215.05     1369.32    184.97 o 
  12   5  16       43.90      285.90    192.50 o 
  13   5  16       43.45      194.08    201.29 o 
  14   5  16       20.96       94.83    235.72 o 
  15   5  16        5.24      196.07    225.39 o 
  16   5  16     2078.73     2045.58    239.53 o 
  17   5  16       10.89      222.39    239.56 o 
   0   6  16     1496.77     1668.50    202.87 o 
   1   6  16        4.13       50.24    141.65 o 
   2   6  16     2144.88     2207.34    147.69 o 
   3   6  16       45.01       73.16    146.53 o 
   4   6  16    10791.30    10975.11    166.85 o 
   5   6  16       11.81      180.53    166.52 o 
   6   6  16     9071.73     8963.63    178.74 o 
   7   6  16      219.55      215.94    168.72 o 
   8   6  16      329.75      513.36    171.74 o 
   9   6  16     3124.13     3262.23    177.62 o 
  10   6  16      180.50      301.75    182.02 o 
  11   6  16      882.26      926.36    190.77 o 
  12   6  16      933.48     1063.92    188.17 o 
  13   6  16       34.74       67.01    197.62 o 
  14   6  16     1468.25     1541.96    206.76 o 
  15   6  16      212.46      359.17    219.42 o 
  16   6  16      982.25     1058.10    226.08 o 
  17   6  16        8.46       99.68    220.67 o 
   1   7  16     3568.95     3630.36    154.92 o 
   2   7  16     2235.38     2193.63    157.51 o 
   3   7  16        1.52      195.28    155.43 o 
   4   7  16       63.53      210.13    168.67 o 
   5   7  16     1475.12     1512.37    166.46 o 
   6   7  16      443.44      667.73    165.28 o 
   7   7  16      181.88      194.94    180.58 o 
   8   7  16     8787.30     8770.53    190.26 o 
   9   7  16     1372.41     1364.29    196.72 o 
  10   7  16     4443.79     4590.94    187.82 o 
  11   7  16      508.85      632.47    190.60 o 
  12   7  16      255.47      346.94    192.77 o 
  13   7  16       82.30       51.24    203.17 o 
  14   7  16      424.07      431.63    209.00 o 
  15   7  16        0.38      -36.40    226.41 o 
  16   7  16     1689.15     1476.04    232.08 o 
  17   7  16      424.76      346.71    223.15 o 
   0   8  16     3917.60     3851.13    233.94 o 
   1   8  16      661.44      661.40    157.41 o 
   2   8  16     1745.60     1944.30    157.55 o 
   3   8  16      195.10      358.88    158.24 o 
   4   8  16     6661.13     6786.48    176.89 o 
   5   8  16      383.41      502.77    167.99 o 
   6   8  16     3887.62     4054.80    173.19 o 
   7   8  16       43.48       74.98    174.22 o 
   8   8  16      329.48      502.52    181.08 o 
   9   8  16     1331.38     1572.55    182.49 o 
  10   8  16      259.80      245.17    191.66 o 
  11   8  16      950.66     1089.30    193.98 o 
  12   8  16      658.66      883.65    199.18 o 
  13   8  16       33.79      246.59    211.47 o 
  14   8  16     1748.54     1679.00    204.55 o 
  15   8  16        2.68      -99.64    229.72 o 
  16   8  16      631.36      488.56    237.46 o 
   1   9  16     1394.98     1372.29    164.95 o 
   2   9  16      181.32      506.45    160.46 o 
   3   9  16      323.58      330.72    160.35 o 
   4   9  16      272.62      409.07    176.05 o 
   5   9  16       29.81      249.88    180.96 o 
   6   9  16      401.72      519.79    170.67 o 
   7   9  16      531.89      743.75    178.60 o 
   8   9  16     1901.81     2045.10    188.01 o 
   9   9  16      427.59      409.02    185.34 o 
  10   9  16     1015.05     1212.88    192.10 o 
  11   9  16      317.41      598.42    207.98 o 
  12   9  16     2059.98     2374.59    205.67 o 
  13   9  16       21.08      117.45    224.26 o 
  14   9  16      552.45      545.41    216.20 o 
  15   9  16        1.80       85.21    219.53 o 
   0  10  16     8163.50     8504.95    238.89 o 
   1  10  16      521.72      632.51    167.94 o 
   2  10  16     3640.04     3759.22    171.54 o 
   3  10  16      329.43      435.65    160.43 o 
   4  10  16      821.59      881.30    162.02 o 
   5  10  16       90.24      228.09    173.24 o 
   6  10  16      538.96      490.64    174.37 o 
   7  10  16      882.32      971.69    186.34 o 
   8  10  16      900.87      938.67    173.36 o 
   9  10  16      419.40      448.69    190.38 o 
  10  10  16     1150.46     1080.92    193.33 o 
  11  10  16       89.94      375.91    204.28 o 
  12  10  16      701.81      836.61    201.67 o 
  13  10  16      121.48      240.02    216.31 o 
  14  10  16       30.59       85.71    218.29 o 
  15  10  16        6.87      293.75    230.14 o 
   1  11  16       26.76      217.35    161.77 o 
   2  11  16       57.00      299.05    166.27 o 
   3  11  16      302.88      428.82    163.56 o 
   4  11  16      452.63      481.44    170.73 o 
   5  11  16     1099.67     1172.01    174.33 o 
   6  11  16        2.58      195.09    184.25 o 
   7  11  16       23.64      169.74    182.34 o 
   8  11  16      220.15      440.47    190.92 o 
   9  11  16        9.70       77.13    198.69 o 
  10  11  16      505.24      547.37    194.94 o 
  11  11  16       23.53      319.93    201.72 o 
  12  11  16      554.24      643.21    196.42 o 
  13  11  16      236.18      342.24    209.16 o 
  14  11  16     1577.12      988.80    246.89 o 
   0  12  16     1090.35     1011.88    245.77 o 
   1  12  16     1558.42     1650.00    161.05 o 
   2  12  16     1343.60     1512.93    166.81 o 
   3  12  16     1715.05     1732.75    171.26 o 
   4  12  16     1245.58     1435.89    175.02 o 
   5  12  16       71.38      119.50    176.89 o 
   6  12  16     1165.27     1253.81    177.19 o 
   7  12  16      632.32      652.64    180.12 o 
   8  12  16      988.94     1122.51    195.61 o 
   9  12  16       70.06      171.60    196.06 o 
  10  12  16      568.83      775.52    205.07 o 
  11  12  16       27.01      155.10    193.49 o 
  12  12  16       35.51      142.00    207.29 o 
  13  12  16      677.55      599.62    210.93 o 
   1  13  16      912.99     1036.34    166.88 o 
   2  13  16     3898.12     3998.55    180.83 o 
   3  13  16      614.69      741.13    162.27 o 
   4  13  16     2420.87     2605.22    182.43 o 
   5  13  16      449.20      656.53    172.59 o 
   6  13  16       89.93      496.93    183.06 o 
   7  13  16      210.18      363.06    190.08 o 
   8  13  16     1331.49     1170.21    196.48 o 
   9  13  16       89.30      184.58    209.65 o 
  10  13  16       63.14      192.47    213.70 o 
  11  13  16        2.93      169.93    200.67 o 
  12  13  16     2837.95     2308.92    205.71 o 
   0  14  16     1216.99     1573.28    244.89 o 
   1  14  16      590.44      600.02    168.09 o 
   2  14  16      905.57     1016.55    180.72 o 
   3  14  16      859.29      846.85    185.31 o 
   4  14  16      263.52      259.36    172.81 o 
   5  14  16      237.37      344.50    176.98 o 
   6  14  16      253.34      355.81    180.16 o 
   7  14  16      226.67      398.76    202.72 o 
   8  14  16      842.71      989.58    194.81 o 
   9  14  16      302.41      259.96    208.07 o 
  10  14  16      255.80      429.45    203.98 o 
   1  15  16      294.22      441.33    177.45 o 
   2  15  16     3815.98     4013.14    185.46 o 
   3  15  16       59.18       -2.99    170.30 o 
   4  15  16     2402.64     2737.45    185.05 o 
   5  15  16     1599.65     1630.33    178.95 o 
   6  15  16      448.99      544.08    174.52 o 
   7  15  16      117.58      232.06    192.38 o 
   8  15  16     1246.04     1291.16    197.21 o 
   9  15  16       32.45      364.94    849.46 o 
   0  16  16      265.01      367.25    254.17 o 
   1  16  16        1.14      243.19    189.83 o 
   2  16  16       88.02      188.81    185.94 o 
   3  16  16      253.31      168.59    183.39 o 
   4  16  16       32.21      267.21    176.65 o 
   5  16  16      163.30      210.48    191.08 o 
   6  16  16       51.46      203.39    193.77 o 
   1  17  16       43.28       60.78    295.12 o 
   1   1  17      417.81      480.91    148.61 o 
   2   1  17      238.46      363.83    146.26 o 
   3   1  17      468.74      472.85    143.90 o 
   4   1  17      665.36      680.91    147.58 o 
   5   1  17       18.47       37.88    151.62 o 
   6   1  17       11.98      212.25    152.19 o 
   7   1  17      314.24      320.78    153.47 o 
   8   1  17        5.19      -67.15    160.95 o 
   9   1  17      141.64      110.91    175.56 o 
  10   1  17      448.21      438.80    172.13 o 
  11   1  17      795.69      840.57    190.67 o 
  12   1  17      339.37      300.47    184.87 o 
  13   1  17      611.46      622.66    201.76 o 
  14   1  17      293.51      509.97    206.85 o 
  15   1  17      365.94      238.40    241.48 o 
  16   1  17        3.23       50.78    248.02 o 
  17   1  17      359.56      429.13    243.40 o 
  18   1  17      183.64      403.27    243.57 o 
   0   2  17       14.86      -15.16    199.91 o 
   1   2  17     1709.54     1782.81    148.12 o 
   2   2  17      184.13      299.10    149.01 o 
   3   2  17    11947.48    11598.34    157.32 o 
   4   2  17       42.38       26.84    149.77 o 
   5   2  17      287.46      330.04    152.00 o 
   6   2  17      263.59      427.78    160.85 o 
   7   2  17     1844.49     1981.84    154.14 o 
   8   2  17      543.19      582.72    167.34 o 
   9   2  17     2974.25     2864.21    165.54 o 
  10   2  17      476.62      680.85    182.59 o 
  11   2  17      155.56      237.70    175.57 o 
  12   2  17      184.85      395.86    194.34 o 
  13   2  17     3279.00     3172.80    208.27 o 
  14   2  17      426.90      498.08    211.30 o 
  15   2  17       44.98       10.57    222.65 o 
  16   2  17       40.41       35.52    223.30 o 
  17   2  17      291.98      188.34    239.57 o 
  18   2  17      174.66      296.56    451.70 o 
   1   3  17     6788.44     6572.62    154.81 o 
   2   3  17     1793.14     1724.16    148.77 o 
   3   3  17      177.04      151.50    148.87 o 
   4   3  17      442.82      452.58    152.96 o 
   5   3  17       26.38       97.74    158.10 o 
   6   3  17       66.19      155.62    152.74 o 
   7   3  17     1659.46     1622.90    164.27 o 
   8   3  17      377.91      448.46    158.35 o 
   9   3  17      217.42      224.60    172.59 o 
  10   3  17     1161.37     1290.40    194.12 o 
  11   3  17      853.64      899.43    191.11 o 
  12   3  17      198.59      315.26    178.74 o 
  13   3  17     1817.22     1846.02    194.83 o 
  14   3  17       91.14      179.07    204.24 o 
  15   3  17        6.49      123.53    203.27 o 
  16   3  17      594.23      853.46    231.46 o 
  17   3  17      741.68      773.30    244.88 o 
   0   4  17     1554.91     1533.24    214.75 o 
   1   4  17     4612.25     4759.96    148.19 o 
   2   4  17      102.52      253.43    135.02 o 
   3   4  17     6227.29     6049.66    155.07 o 
   4   4  17     1467.99     1436.01    153.26 o 
   5   4  17      135.79      205.89    149.23 o 
   6   4  17       84.82       15.42    154.67 o 
   7   4  17     2388.29     2280.29    153.72 o 
   8   4  17      835.72      962.33    158.19 o 
   9   4  17     3649.47     3725.90    188.46 o 
  10   4  17     1220.88     1446.95    195.47 o 
  11   4  17        7.67      255.33    184.46 o 
  12   4  17     1050.90     1190.13    195.72 o 
  13   4  17      720.00      881.70    198.72 o 
  14   4  17      133.21      106.43    209.87 o 
  15   4  17       63.84      -10.05    204.17 o 
  16   4  17      680.67      896.96    218.54 o 
  17   4  17      544.92      509.26    262.42 o 
   1   5  17       77.78      146.71    144.03 o 
   2   5  17     1545.31     1446.43    151.03 o 
   3   5  17      710.36      872.02    155.27 o 
   4   5  17       26.21      -98.07    158.11 o 
   5   5  17     7303.82     7459.95    166.10 o 
   6   5  17     1809.44     1889.40    164.29 o 
   7   5  17      145.95       83.50    170.36 o 
   8   5  17      246.60      226.56    176.67 o 
   9   5  17      891.57      964.41    184.53 o 
  10   5  17     3369.59     3432.25    184.87 o 
  11   5  17      573.45      715.82    189.90 o 
  12   5  17      959.22     1105.09    194.57 o 
  13   5  17     3196.80     3518.57    218.12 o 
  14   5  17      134.61      257.51    224.04 o 
  15   5  17       82.26      225.55    235.45 o 
  16   5  17      646.86      731.50    250.71 o 
  17   5  17      982.85      991.01    251.21 o 
   0   6  17      389.90      586.87    196.06 o 
   1   6  17     2763.24     2742.64    147.12 o 
   2   6  17      277.46      419.86    147.84 o 
   3   6  17     4761.10     4918.35    155.64 o 
   4   6  17      101.20       38.44    155.86 o 
   5   6  17      195.45      364.30    153.86 o 
   6   6  17      453.91      629.93    171.32 o 
   7   6  17     6956.99     6773.87    173.50 o 
   8   6  17     1477.95     1651.61    175.58 o 
   9   6  17     5485.32     5661.27    188.54 o 
  10   6  17     1366.15     1410.45    184.98 o 
  11   6  17       13.62      117.43    190.79 o 
  12   6  17     1366.86     1900.15    207.40 o 
  13   6  17     1920.26     1973.49    201.68 o 
  14   6  17      854.95      822.94    213.97 o 
  15   6  17       61.43      255.02    224.85 o 
  16   6  17      283.58      215.67    235.95 o 
   1   7  17     1985.21     2187.47    155.64 o 
   2   7  17      960.45     1034.89    149.42 o 
   3   7  17     1716.62     1899.55    151.02 o 
   4   7  17      518.20      626.62    156.43 o 
   5   7  17      225.11      423.74    168.31 o 
   6   7  17      911.21      919.73    167.30 o 
   7   7  17       14.12      -47.78    176.16 o 
   8   7  17       78.36      310.99    172.51 o 
   9   7  17       19.07      107.67    175.02 o 
  10   7  17     1252.99     1407.98    185.75 o 
  11   7  17     1448.48     1595.62    192.67 o 
  12   7  17      222.78      222.93    193.90 o 
  13   7  17     3676.98     3921.69    212.67 o 
  14   7  17      155.01      296.19    213.87 o 
  15   7  17       17.05      227.27    232.23 o 
  16   7  17      450.84      478.25    240.32 o 
   0   8  17    10510.25    10365.60    227.70 o 
   1   8  17     4502.50     4469.03    165.11 o 
   2   8  17     1059.00     1077.51    162.45 o 
   3   8  17    15020.19    14784.25    179.18 o 
   4   8  17     2321.55     2223.55    173.30 o 
   5   8  17      519.33      590.12    170.32 o 
   6   8  17       65.23      263.44    172.88 o 
   7   8  17    13089.43    12606.72    229.04 o 
   8   8  17     3995.34     3984.63    185.77 o 
   9   8  17     5112.16     5251.19    199.30 o 
  10   8  17     2918.35     3072.29    187.59 o 
  11   8  17       61.73      137.23    190.58 o 
  12   8  17     1686.03     2010.65    192.48 o 
  13   8  17     1593.90     1526.14    208.00 o 
  14   8  17     1563.32     1591.54    209.79 o 
  15   8  17       94.30       37.91    235.68 o 
   1   9  17     2990.04     3170.53    173.83 o 
   2   9  17      356.36      386.38    164.55 o 
   3   9  17     1604.53     1699.92    176.62 o 
   4   9  17       48.40      182.46    175.02 o 
   5   9  17      427.03      647.96    167.65 o 
   6   9  17     1159.20     1347.64    176.18 o 
   7   9  17      191.77      253.40    173.74 o 
   8   9  17        7.83      118.29    178.43 o 
   9   9  17       28.69       84.23    177.34 o 
  10   9  17     2960.42     3214.37    188.30 o 
  11   9  17     2673.00     2841.02    210.64 o 
  12   9  17      821.28      702.84    208.22 o 
  13   9  17     3306.41     3335.25    230.48 o 
  14   9  17       45.86      105.90    225.92 o 
  15   9  17      188.61      143.73    240.90 o 
   0  10  17     1547.06     1356.95    242.66 o 
   1  10  17     2212.33     2468.70    166.46 o 
   2  10  17      464.84      437.00    170.72 o 
   3  10  17    10256.24    10030.24    181.03 o 
   4  10  17        8.61      166.73    171.51 o 
   5  10  17       13.63       69.61    173.35 o 
   6  10  17      710.10      803.41    181.47 o 
   7  10  17     8774.54     8926.39    197.76 o 
   8  10  17     1910.04     2095.60    188.97 o 
   9  10  17     8294.22     8496.03    198.91 o 
  10  10  17      311.91      413.82    209.55 o 
  11  10  17      378.95      465.75    205.24 o 
  12  10  17     1264.36     1420.91    211.43 o 
  13  10  17      729.85      789.22    229.26 o 
  14  10  17      928.09      801.05    205.85 o 
   1  11  17     3267.58     3339.22    169.70 o 
   2  11  17     1891.87     1806.36    169.26 o 
   3  11  17     2822.09     2878.82    168.18 o 
   4  11  17      445.35      563.73    182.44 o 
   5  11  17      143.92      126.87    175.57 o 
   6  11  17       76.55      127.00    168.36 o 
   7  11  17      363.90      512.52    185.75 o 
   8  11  17        0.53       36.56    186.41 o 
   9  11  17       82.12       73.86    186.30 o 
  10  11  17     1863.61     2039.21    190.60 o 
  11  11  17      641.14      616.39    209.84 o 
  12  11  17      369.10      390.06    207.38 o 
  13  11  17     3296.11     2596.95    216.61 o 
   0  12  17     1475.11     1640.91    246.90 o 
   1  12  17     1227.09     1334.40    177.23 o 
   2  12  17       29.37      211.46    168.46 o 
   3  12  17     3880.15     4069.19    178.90 o 
   4  12  17      201.29      466.25    177.74 o 
   5  12  17        5.77      119.67    176.31 o 
   6  12  17      672.42      648.74    186.31 o 
   7  12  17     5837.77     5761.90    192.17 o 
   8  12  17     3559.74     3608.26    198.88 o 
   9  12  17     2104.95     2091.51    199.88 o 
  10  12  17      925.74     1027.72    212.37 o 
  11  12  17      202.59      267.05    205.24 o 
  12  12  17      345.62      415.33    216.71 o 
   1  13  17     2825.45     2993.66    175.93 o 
   2  13  17     1028.74     1301.05    183.69 o 
   3  13  17     1570.21     1901.19    177.16 o 
   4  13  17      431.14      330.77    169.81 o 
   5  13  17      498.50      739.56    184.53 o 
   6  13  17      179.44      298.29    184.68 o 
   7  13  17       32.60      166.13    194.16 o 
   8  13  17        4.98      105.51    193.39 o 
   9  13  17      303.91      191.89    194.43 o 
  10  13  17      996.77     1028.55    213.89 o 
  11  13  17      645.06      588.10    210.97 o 
   0  14  17      441.31      429.06    251.10 o 
   1  14  17      576.56      652.75    180.46 o 
   2  14  17      281.65      393.33    174.69 o 
   3  14  17      497.73      644.48    183.55 o 
   4  14  17      477.43      702.91    187.20 o 
   5  14  17       20.28      152.19    186.11 o 
   6  14  17      636.06      688.75    178.88 o 
   7  14  17     1307.13     1299.10    218.68 o 
   8  14  17     1233.09     1034.02    197.68 o 
   9  14  17     2207.86     1704.14    209.09 o 
   1  15  17     1612.61     1226.00    195.92 o 
   2  15  17      600.99      659.63    179.32 o 
   3  15  17     2390.13     2229.72    184.25 o 
   4  15  17      114.17      285.44    183.49 o 
   5  15  17      558.89      689.55    185.25 o 
   6  15  17      140.07       85.25    191.47 o 
   7  15  17      324.86      359.41    204.08 o 
   0  16  17      220.38      308.93    247.88 o 
   1  16  17       28.24       87.09    185.70 o 
   2  16  17       41.94      159.83    194.58 o 
   3  16  17        1.43       95.56    192.44 o 
   4  16  17      360.54      219.40    191.29 o 
   0   0  18    27685.77    26745.02    496.05 o 
   1   0  18    23121.61    22962.89    263.85 o 
   2   0  18     4931.32     5167.53    226.32 o 
   3   0  18    38863.21    38475.31    486.20 o 
   4   0  18     1893.71     2045.75    214.49 o 
   5   0  18     5138.57     5245.92    231.88 o 
   6   0  18     2908.37     3099.48    229.75 o 
   7   0  18    43783.08    43746.39    312.31 o 
   8   0  18      388.87      632.96    242.31 o 
   9   0  18    17081.63    17120.72    427.67 o 
  10   0  18     1797.21     1998.37    247.52 o 
  11   0  18     4351.85     4354.11    253.02 o 
  12   0  18     1617.54     1803.30    281.92 o 
  13   0  18     1733.14     1846.98    278.97 o 
  14   0  18        4.41      258.18    350.54 o 
  15   0  18     7821.10     7206.68    427.62 o 
  16   0  18      429.69      758.57    320.74 o 
  17   0  18    12711.01    11013.90    540.78 o 
   1   1  18      173.24      261.76    148.31 o 
   2   1  18     1116.17     1055.94    147.04 o 
   3   1  18    14601.64    14938.60    218.50 o 
   4   1  18      236.95      306.57    148.04 o 
   5   1  18    30702.27    30663.79    398.06 o 
   6   1  18       24.46       98.67    161.58 o 
   7   1  18     4267.81     4317.69    168.73 o 
   8   1  18      155.08      227.63    171.17 o 
   9   1  18     4722.24     5002.90    184.53 o 
  10   1  18     1292.62     1665.69    176.66 o 
  11   1  18      107.75      269.08    181.51 o 
  12   1  18      556.03      713.45    183.08 o 
  13   1  18     7463.74     7598.14    233.02 o 
  14   1  18       64.67      197.06    222.56 o 
  15   1  18     7094.06     6727.74    279.87 o 
  16   1  18      246.69      338.66    239.20 o 
  17   1  18      509.48      567.93    252.66 o 
   0   2  18    22038.01    21573.88    245.68 o 
   1   2  18    10647.82    10346.79    158.51 o 
   2   2  18     1322.63     1357.23    149.83 o 
   3   2  18    25876.62    25386.22    225.06 o 
   4   2  18     2829.90     2770.77    150.02 o 
   5   2  18     4533.11     4687.76    158.48 o 
   6   2  18     2654.41     2614.82    159.40 o 
   7   2  18    47881.86    46920.64    689.50 o 
   8   2  18      225.61      384.77    155.75 o 
   9   2  18    12504.19    12847.50    268.91 o 
  10   2  18     2961.24     3127.72    186.95 o 
  11   2  18     2770.60     2961.22    193.54 o 
  12   2  18     2477.22     2723.00    202.16 o 
  13   2  18     2179.34     2233.47    225.57 o 
  14   2  18       61.48      329.46    237.16 o 
  15   2  18     3146.64     3346.18    225.28 o 
  16   2  18      373.41      359.58    248.72 o 
  17   2  18    13558.52    10907.81    596.35 o 
   1   3  18      386.35      470.04    147.17 o 
   2   3  18      203.42      339.26    142.25 o 
   3   3  18    14259.20    14363.29    166.23 o 
   4   3  18      258.52      484.41    152.11 o 
   5   3  18    25364.85    25146.97    263.48 o 
   6   3  18        7.42       64.11    151.07 o 
   7   3  18     4540.62     4484.00    174.28 o 
   8   3  18        5.84       28.99    157.95 o 
   9   3  18     1810.98     2343.99    180.70 o 
  10   3  18     3262.67     3447.59    191.73 o 
  11   3  18       24.53      336.69    191.61 o 
  12   3  18     1453.22     1468.01    191.34 o 
  13   3  18     6906.75     6863.16    215.98 o 
  14   3  18        3.94      184.04    206.70 o 
  15   3  18     3703.96     3724.41    225.80 o 
  16   3  18      403.07      567.90    219.66 o 
  17   3  18      692.93      906.70    244.16 o 
   0   4  18     9684.99     9466.82    231.26 o 
   1   4  18    10157.16    10551.17    158.68 o 
   2   4  18      460.21      794.64    148.05 o 
   3   4  18    13020.31    12901.65    167.28 o 
   4   4  18      410.57      604.29    151.03 o 
   5   4  18     1703.84     1855.00    154.77 o 
   6   4  18     1489.36     1481.63    164.23 o 
   7   4  18    22654.13    22831.26    282.06 o 
   8   4  18       10.23      251.20    173.93 o 
   9   4  18     8746.01     8768.16    196.79 o 
  10   4  18     1308.10     1543.06    187.16 o 
  11   4  18     1854.14     2032.52    193.59 o 
  12   4  18     1139.26     1195.31    196.14 o 
  13   4  18      358.72      363.70    199.68 o 
  14   4  18      432.69      341.58    217.02 o 
  15   4  18     3673.38     3656.16    218.01 o 
  16   4  18      110.62       45.47    228.22 o 
   1   5  18      279.08      384.99    144.65 o 
   2   5  18       87.26      140.71    147.55 o 
   3   5  18    11111.62    11225.19    177.10 o 
   4   5  18      206.36      303.71    155.92 o 
   5   5  18    24035.40    23946.80    235.79 o 
   6   5  18       74.16      293.89    161.49 o 
   7   5  18     1204.75     1552.20    175.59 o 
   8   5  18      394.29      349.75    178.88 o 
   9   5  18     1326.95     1463.42    185.96 o 
  10   5  18     1665.62     1816.19    189.57 o 
  11   5  18       28.64      -61.24    206.27 o 
  12   5  18      297.15      479.82    210.76 o 
  13   5  18     3444.91     3863.28    219.51 o 
  14   5  18        2.90      205.36    227.36 o 
  15   5  18     2513.91     2470.56    253.86 o 
  16   5  18       44.20      388.74    260.36 o 
   0   6  18     7091.14     7236.90    218.99 o 
   1   6  18     1253.79     1285.72    143.68 o 
   2   6  18     1298.84     1290.03    149.64 o 
   3   6  18     2228.30     2197.11    153.81 o 
   4   6  18       51.11      166.97    157.04 o 
   5   6  18      265.96      280.50    168.66 o 
   6   6  18      611.50      480.93    163.56 o 
   7   6  18     8444.83     8424.70    180.40 o 
   8   6  18       31.96      247.24    170.53 o 
   9   6  18     3565.54     3688.58    190.14 o 
  10   6  18     2045.48     2100.90    187.69 o 
  11   6  18        8.59      -10.53    192.06 o 
  12   6  18      688.66      748.39    209.51 o 
  13   6  18        2.19       41.07    198.88 o 
  14   6  18        1.04      137.68    218.41 o 
  15   6  18     1542.08     1315.70    219.22 o 
  16   6  18      172.35      206.77    232.97 o 
   1   7  18       88.08      218.22    156.89 o 
   2   7  18      415.64      378.40    147.84 o 
   3   7  18    10659.84    10646.34    168.56 o 
   4   7  18      267.71      399.28    160.19 o 
   5   7  18     9272.66     9386.48    173.40 o 
   6   7  18      504.73      437.78    170.30 o 
   7   7  18     1850.73     2007.20    177.87 o 
   8   7  18      112.18      201.51    177.42 o 
   9   7  18       25.18      277.34    177.13 o 
  10   7  18      556.89      607.27    189.99 o 
  11   7  18        4.17      162.22    196.53 o 
  12   7  18      188.04      350.18    206.25 o 
  13   7  18     2648.84     2643.27    205.93 o 
  14   7  18       37.32       66.18    218.80 o 
  15   7  18      382.48      364.06    225.15 o 
   0   8  18      328.45      428.53    226.95 o 
   1   8  18       38.69       94.89    153.40 o 
   2   8  18     1476.36     1509.28    165.59 o 
   3   8  18       76.44      110.43    164.18 o 
   4   8  18      163.68      234.87    170.88 o 
   5   8  18      107.14      271.21    179.73 o 
   6   8  18       95.21      179.83    170.25 o 
   7   8  18     1800.83     1801.97    187.94 o 
   8   8  18       29.48       83.44    184.35 o 
   9   8  18      944.45     1109.50    181.77 o 
  10   8  18     1203.00     1357.30    195.10 o 
  11   8  18     1177.73     1446.71    197.99 o 
  12   8  18      780.73      731.64    193.18 o 
  13   8  18      388.83      542.71    200.12 o 
  14   8  18        0.79      248.13    212.28 o 
  15   8  18     1598.61     1257.07    221.24 o 
   1   9  18     1584.61     1908.56    167.48 o 
   2   9  18        1.58      167.61    167.96 o 
   3   9  18     2740.64     2734.94    171.27 o 
   4   9  18      577.50      719.41    167.94 o 
   5   9  18     3248.59     3438.56    187.23 o 
   6   9  18       12.12      -40.31    172.12 o 
   7   9  18      531.08      560.87    178.54 o 
   8   9  18     1252.20     1346.40    183.94 o 
   9   9  18      343.59      470.47    191.04 o 
  10   9  18      886.20      730.72    196.24 o 
  11   9  18      406.09      495.57    191.99 o 
  12   9  18        4.30       93.76    208.07 o 
  13   9  18      403.41      437.62    225.55 o 
  14   9  18       38.63      154.08    221.53 o 
   0  10  18       77.41      -69.17    224.99 o 
   1  10  18      807.42      978.22    173.44 o 
   2  10  18     1821.52     1818.92    170.18 o 
   3  10  18     3558.15     3638.80    172.83 o 
   4  10  18       36.83       32.13    169.40 o 
   5  10  18      416.41      558.62    183.43 o 
   6  10  18      220.57      288.23    190.92 o 
   7  10  18       15.43      148.84    188.69 o 
   8  10  18      223.34      352.21    182.89 o 
   9  10  18      111.48      211.81    195.96 o 
  10  10  18      117.45      219.61    200.69 o 
  11  10  18     1472.33     1481.34    204.59 o 
  12  10  18      485.43      394.08    203.66 o 
  13  10  18     1672.38     1369.63    226.34 o 
   1  11  18     1187.36     1437.49    169.53 o 
   2  11  18      483.32      549.85    179.09 o 
   3  11  18      480.60      816.23    167.22 o 
   4  11  18      176.03      124.57    169.14 o 
   5  11  18      519.26      752.09    189.13 o 
   6  11  18       70.24      163.11    178.42 o 
   7  11  18     1342.53     1474.66    187.59 o 
   8  11  18       17.54       60.98    183.29 o 
   9  11  18     3355.85     3019.19    210.02 o 
  10  11  18      139.05      277.31    200.18 o 
  11  11  18      205.30      353.49    209.63 o 
  12  11  18      226.12      325.75    208.63 o 
   0  12  18      130.80      232.77    236.95 o 
   1  12  18     1702.31     2005.35    173.05 o 
   2  12  18      228.34      294.26    169.20 o 
   3  12  18     5293.17     5610.47    195.82 o 
   4  12  18      545.97      513.76    183.91 o 
   5  12  18      213.41      393.07    191.76 o 
   6  12  18      129.21       31.92    188.91 o 
   7  12  18      660.30      747.70    192.02 o 
   8  12  18      184.64      331.06    190.94 o 
   9  12  18      399.65      402.98    206.30 o 
  10  12  18        8.32       63.12    206.66 o 
  11  12  18     1807.03     1376.89    205.22 o 
   1  13  18     2320.36     2458.75    176.78 o 
   2  13  18       82.53      129.56    175.70 o 
   3  13  18        9.11      112.75    167.93 o 
   4  13  18        0.28       32.12    168.32 o 
   5  13  18       37.40      228.12    180.26 o 
   6  13  18        9.79      262.00    188.79 o 
   7  13  18      802.75     1100.23    194.88 o 
   8  13  18       31.66      465.79    192.45 o 
   9  13  18     2525.81     2106.22    214.11 o 
  10  13  18      509.11      638.54    371.89 o 
   0  14  18      577.13      856.96    247.31 o 
   1  14  18     2280.14     2244.19    182.79 o 
   2  14  18        0.04       -0.07    174.55 o 
   3  14  18     8662.73     8492.60    218.80 o 
   4  14  18      945.07     1063.37    188.04 o 
   5  14  18      157.55      211.38    190.03 o 
   6  14  18      324.39      397.02    194.23 o 
   7  14  18     3650.52     3319.58    202.40 o 
   8  14  18       49.18      152.32    208.52 o 
   1  15  18     2657.50     2584.68    197.28 o 
   2  15  18       11.86      195.87    193.28 o 
   3  15  18       44.30       36.09    186.75 o 
   4  15  18        2.77       54.60    179.21 o 
   5  15  18      435.65      583.90    188.77 o 
   1   1  19      526.50      677.88    144.48 o 
   2   1  19       30.57      -15.91    146.10 o 
   3   1  19       79.16      172.94    142.52 o 
   4   1  19       13.55        8.66    152.74 o 
   5   1  19      115.04      294.89    164.24 o 
   6   1  19      145.95      203.25    164.42 o 
   7   1  19        2.43       14.47    159.94 o 
   8   1  19      274.31      436.13    167.34 o 
   9   1  19        0.35      169.68    174.86 o 
  10   1  19       62.37       97.47    171.80 o 
  11   1  19      375.51      419.24    198.71 o 
  12   1  19      855.33      813.51    183.32 o 
  13   1  19       41.06       21.87    213.38 o 
  14   1  19       92.27      243.81    215.26 o 
  15   1  19      161.56      399.64    241.63 o 
  16   1  19       59.18      143.54    244.60 o 
   0   2  19      438.56      514.39    204.76 o 
   1   2  19       55.63      160.79    143.87 o 
   2   2  19      199.19      218.53    147.61 o 
   3   2  19      135.76      183.60    153.59 o 
   4   2  19      598.23      718.63    153.55 o 
   5   2  19      185.50      126.58    151.98 o 
   6   2  19      522.95      578.17    156.27 o 
   7   2  19      863.05     1009.54    158.13 o 
   8   2  19      310.61      511.45    163.53 o 
   9   2  19     1315.92     1219.44    163.51 o 
  10   2  19     1141.83     1126.15    181.04 o 
  11   2  19       45.82      156.98    187.61 o 
  12   2  19      530.97      633.69    193.70 o 
  13   2  19        4.83      242.79    206.92 o 
  14   2  19        2.27       23.64    208.41 o 
  15   2  19      165.86      115.83    236.04 o 
  16   2  19      669.43      635.98    247.32 o 
   1   3  19        4.03      120.95    140.34 o 
   2   3  19     2137.92     2251.70    152.09 o 
   3   3  19      114.02      220.09    147.22 o 
   4   3  19     1908.36     1970.25    152.32 o 
   5   3  19      101.53      275.74    154.97 o 
   6   3  19       34.56      243.06    157.38 o 
   7   3  19       21.80      209.10    156.13 o 
   8   3  19      177.57      270.56    158.83 o 
   9   3  19      196.06      333.56    167.39 o 
  10   3  19       34.75      245.30    183.18 o 
  11   3  19       15.70      248.72    187.61 o 
  12   3  19      905.87     1144.74    210.02 o 
  13   3  19      218.67      109.86    205.93 o 
  14   3  19      155.78      256.95    228.59 o 
  15   3  19       62.67      220.68    231.34 o 
  16   3  19       44.51      -55.14    266.64 o 
   0   4  19      511.76      608.36    201.67 o 
   1   4  19       49.94      -32.32    147.43 o 
   2   4  19     1736.91     1722.35    153.27 o 
   3   4  19     1497.55     1664.94    153.72 o 
   4   4  19      263.32      392.51    150.98 o 
   5   4  19        2.02      158.98    153.83 o 
   6   4  19      330.31      530.72    157.58 o 
   7   4  19     1526.69     1710.61    160.22 o 
   8   4  19      510.20      630.49    170.99 o 
   9   4  19     1547.81     1520.24    176.38 o 
  10   4  19     1582.46     1845.51    192.36 o 
  11   4  19     1124.06     1072.71    197.61 o 
  12   4  19     1684.03     1687.80    209.42 o 
  13   4  19     1172.76     1238.80    198.95 o 
  14   4  19       40.51      109.94    222.05 o 
  15   4  19        1.69      122.50    237.20 o 
  16   4  19     1147.67      848.79    250.47 o 
   1   5  19      891.03      862.40    146.79 o 
   2   5  19     2259.95     2455.70    150.80 o 
   3   5  19     1367.94     1485.23    158.19 o 
   4   5  19       79.53      126.73    157.66 o 
   5   5  19     1576.90     1745.41    154.64 o 
   6   5  19      250.12      384.05    173.69 o 
   7   5  19     2004.09     1968.78    191.89 o 
   8   5  19      333.06      611.73    176.49 o 
   9   5  19        7.28      -62.85    194.20 o 
  10   5  19     1396.15     1452.67    200.44 o 
  11   5  19      393.56      397.36    213.25 o 
  12   5  19     3385.03     3512.25    217.83 o 
  13   5  19      204.53      505.48    222.64 o 
  14   5  19       47.09      126.02    223.79 o 
  15   5  19      441.13      593.62    242.99 o 
   0   6  19    12469.92    12213.74    234.40 o 
   1   6  19      531.38      626.97    143.81 o 
   2   6  19     6867.96     6740.90    160.40 o 
   3   6  19     1260.43     1486.61    151.14 o 
   4   6  19     2602.56     2775.14    160.19 o 
   5   6  19       76.81      142.39    159.29 o 
   6   6  19     2301.87     2281.24    169.84 o 
   7   6  19      875.64     1080.19    173.23 o 
   8   6  19      907.50     1124.91    178.78 o 
   9   6  19     2039.09     2086.60    194.37 o 
  10   6  19     2699.64     2980.07    199.29 o 
  11   6  19       23.29      219.29    203.57 o 
  12   6  19     1322.19     1515.24    207.27 o 
  13   6  19     1217.63     1441.52    201.60 o 
  14   6  19      188.45      296.02    224.80 o 
  15   6  19      194.70      152.26    222.20 o 
   1   7  19      469.24      547.87    149.48 o 
   2   7  19      549.37      702.93    152.48 o 
   3   7  19      928.21      832.32    159.82 o 
   4   7  19       83.60      188.16    168.13 o 
   5   7  19     2064.82     2054.20    172.39 o 
   6   7  19       69.92      -45.88    160.23 o 
   7   7  19      961.23      951.84    163.06 o 
   8   7  19      101.67      246.94    191.26 o 
   9   7  19      141.55      336.15    187.45 o 
  10   7  19     1344.90     1463.95    203.03 o 
  11   7  19      391.23      703.38    205.34 o 
  12   7  19     2218.57     2289.86    218.33 o 
  13   7  19       98.42      343.40    200.67 o 
  14   7  19      188.50      334.27    217.56 o 
   0   8  19    15336.80    15728.04    237.86 o 
   1   8  19      350.37      418.29    160.88 o 
   2   8  19     4556.65     4715.10    170.02 o 
   3   8  19      922.10     1126.86    177.96 o 
   4   8  19     1799.71     1867.19    180.46 o 
   5   8  19       62.87      212.82    176.39 o 
   6   8  19     1659.88     1981.52    182.94 o 
   7   8  19     1764.52     1934.87    177.31 o 
   8   8  19      688.07      708.35    188.07 o 
   9   8  19     2671.74     2889.48    191.97 o 
  10   8  19     5402.23     5465.28    207.41 o 
  11   8  19      364.04      505.95    203.65 o 
  12   8  19     1332.25     1265.81    219.33 o 
  13   8  19      895.54     1023.40    205.86 o 
  14   8  19      393.54      469.13    223.43 o 
   1   9  19        4.39      202.47    165.66 o 
   2   9  19      643.54      709.04    170.41 o 
   3   9  19        3.89       22.30    170.05 o 
   4   9  19      214.22      153.35    178.16 o 
   5   9  19     1201.60     1373.25    178.61 o 
   6   9  19      389.05      615.48    177.19 o 
   7   9  19     1693.55     2017.63    185.82 o 
   8   9  19       64.46      167.30    187.33 o 
   9   9  19      574.92      693.84    192.11 o 
  10   9  19      882.93     1079.31    197.40 o 
  11   9  19      217.21      417.73    199.90 o 
  12   9  19     2759.18     2643.03    216.16 o 
  13   9  19      633.47      661.05    224.02 o 
   0  10  19    13618.72    13593.77    278.77 o 
   1  10  19      486.16      450.09    165.96 o 
   2  10  19     3947.64     4003.49    178.82 o 
   3  10  19      637.40      908.85    171.30 o 
   4  10  19     1314.85     1553.60    182.27 o 
   5  10  19        3.09      130.13    192.03 o 
   6  10  19      671.54      677.09    184.27 o 
   7  10  19     1739.71     1565.76    187.20 o 
   8  10  19     2596.23     2795.00    205.94 o 
   9  10  19     1944.20     2054.17    197.15 o 
  10  10  19     4088.33     3700.48    213.94 o 
  11  10  19       50.78      169.91    216.41 o 
  12  10  19      419.90      473.78    220.27 o 
   1  11  19       19.94      114.33    164.56 o 
   2  11  19      987.24     1047.88    179.74 o 
   3  11  19      640.86      926.93    179.17 o 
   4  11  19     1867.50     1991.07    188.67 o 
   5  11  19     2673.62     2651.76    180.98 o 
   6  11  19       65.25      387.70    191.94 o 
   7  11  19     1712.50     1807.85    195.16 o 
   8  11  19       85.88      138.79    195.42 o 
   9  11  19       12.99      162.22    199.90 o 
  10  11  19      198.55      287.72    196.13 o 
  11  11  19      640.85      515.63    221.26 o 
   0  12  19    12095.57    12074.15    347.37 o 
   1  12  19        2.02      181.01    167.93 o 
   2  12  19     2050.20     2093.96    175.22 o 
   3  12  19       65.22      233.79    178.06 o 
   4  12  19      599.13      751.01    185.06 o 
   5  12  19       29.79      360.39    188.60 o 
   6  12  19      114.56      336.58    193.81 o 
   7  12  19       39.50      380.66    198.96 o 
   8  12  19     1833.90     1825.84    194.83 o 
   9  12  19       66.62      214.03    206.96 o 
  10  12  19     4609.79     3656.47    224.76 o 
   1  13  19       73.90      271.54    181.70 o 
   2  13  19      806.47     1010.21    177.52 o 
   3  13  19       16.71      151.52    187.28 o 
   4  13  19      368.19      509.60    196.81 o 
   5  13  19     2333.60     2254.61    199.34 o 
   6  13  19       11.84      -51.32    195.95 o 
   7  13  19     2900.85     2213.40    210.10 o 
   8  13  19       31.52      167.75    202.94 o 
   0  14  19     3714.26     3176.41    269.97 o 
   1  14  19        5.04     -123.56    194.24 o 
   2  14  19     1547.39     1419.88    185.26 o 
   3  14  19      644.07      595.28    187.25 o 
   4  14  19       15.13       40.33    187.62 o 
   5  14  19      727.69      633.88    189.53 o 
   6  14  19       26.25      110.10    194.66 o 
   1  15  19      134.26      255.93    198.53 o 
   2  15  19     1707.27     1213.71    200.43 o 
   0   0  20      386.98      771.95    282.07 o 
   1   0  20      300.62      420.87    220.23 o 
   2   0  20     3456.12     3669.20    222.68 o 
   3   0  20      358.22      525.65    231.03 o 
   4   0  20    11967.59    11648.16    250.15 o 
   5   0  20     2603.82     2608.99    231.07 o 
   6   0  20     9207.51     9281.59    341.52 o 
   7   0  20     1098.20     1092.34    248.64 o 
   8   0  20       36.12      127.30    259.78 o 
   9   0  20       26.53      449.71    263.14 o 
  10   0  20      553.09      683.18    254.36 o 
  11   0  20       29.86      351.85    261.37 o 
  12   0  20     4397.93     4111.13    399.87 o 
  13   0  20      435.65      496.61    297.23 o 
  14   0  20     1161.50     1419.59    369.69 o 
  15   0  20     1508.19     1162.85    357.41 o 
   1   1  20      761.73      928.72    144.57 o 
   2   1  20     3529.07     3551.71    156.18 o 
   3   1  20       27.06       90.43    143.76 o 
   4   1  20      353.08      621.15    152.65 o 
   5   1  20        1.01      115.77    163.05 o 
   6   1  20    12444.60    12548.90    175.73 o 
   7   1  20      100.50      134.76    173.06 o 
   8   1  20     3932.18     4011.54    180.66 o 
   9   1  20      210.04      278.27    177.60 o 
  10   1  20       72.85      175.22    168.09 o 
  11   1  20      929.48     1065.65    180.49 o 
  12   1  20     1160.37     1137.67    199.24 o 
  13   1  20      714.11     1057.38    218.07 o 
  14   1  20     4771.25     4279.56    243.94 o 
  15   1  20       36.04       93.34    239.47 o 
   0   2  20     2593.21     2706.31    206.89 o 
   1   2  20       11.98       40.40    144.64 o 
   2   2  20     3176.03     3427.61    156.65 o 
   3   2  20     1486.15     1716.02    160.04 o 
   4   2  20     8305.33     8715.49    169.78 o 
   5   2  20      175.69      351.34    160.18 o 
   6   2  20     7634.41     7711.64    174.04 o 
   7   2  20      292.68      360.50    153.24 o 
   8   2  20       90.35      214.42    171.24 o 
   9   2  20      266.69      353.48    172.32 o 
  10   2  20      448.62      439.75    173.38 o 
  11   2  20      769.36      893.64    186.15 o 
  12   2  20      805.20      701.37    214.84 o 
  13   2  20     1685.69     1858.75    202.96 o 
  14   2  20     1384.21     1484.72    223.75 o 
  15   2  20      269.05       50.96    232.57 o 
   1   3  20     3326.45     3244.62    164.13 o 
   2   3  20     3102.04     3257.75    152.81 o 
   3   3  20     1343.53     1594.85    157.11 o 
   4   3  20      539.20      755.82    163.88 o 
   5   3  20        0.30       39.37    157.20 o 
   6   3  20     6152.30     6300.05    169.20 o 
   7   3  20      257.45      329.34    161.10 o 
   8   3  20     2583.90     2723.31    167.31 o 
   9   3  20      374.51      614.62    183.13 o 
  10   3  20      112.70      147.97    181.76 o 
  11   3  20     1263.86     1408.01    197.73 o 
  12   3  20       45.41       59.93    209.71 o 
  13   3  20     1759.27     1950.85    212.02 o 
  14   3  20     5714.78     5181.47    232.01 o 
  15   3  20       11.81      153.19    233.86 o 
   0   4  20      159.73      201.63    207.55 o 
   1   4  20      567.98      590.57    153.84 o 
   2   4  20     2226.79     2323.32    155.00 o 
   3   4  20      416.54      404.86    151.68 o 
   4   4  20    13490.98    13385.12    171.28 o 
   5   4  20      141.22      159.40    157.96 o 
   6   4  20     4863.81     4903.60    167.86 o 
   7   4  20       40.63      160.01    159.27 o 
   8   4  20       14.07      197.09    157.60 o 
   9   4  20      178.22      311.65    188.17 o 
  10   4  20      178.07      280.60    207.77 o 
  11   4  20      216.74      417.78    202.74 o 
  12   4  20     2178.27     2195.89    202.51 o 
  13   4  20      350.31      441.21    203.05 o 
  14   4  20     2418.80     2334.58    219.46 o 
  15   4  20       33.51      338.23    230.30 o 
   1   5  20     1076.92     1044.80    149.32 o 
   2   5  20       22.00       52.90    150.95 o 
   3   5  20     1097.51     1155.39    158.00 o 
   4   5  20      103.22      187.70    162.11 o 
   5   5  20       95.32      221.44    162.54 o 
   6   5  20     3647.02     3843.31    170.51 o 
   7   5  20       10.66      258.17    186.95 o 
   8   5  20     2104.54     2225.52    185.46 o 
   9   5  20        1.73      232.80    196.15 o 
  10   5  20      147.73      325.38    209.05 o 
  11   5  20      742.75     1105.32    229.78 o 
  12   5  20      230.73      424.23    213.31 o 
  13   5  20      415.68      594.56    222.40 o 
  14   5  20     2308.53     2189.13    235.11 o 
  15   5  20        9.76      -75.37   1093.13 o 
   0   6  20      509.72      619.65    216.25 o 
   1   6  20      556.56      587.06    143.06 o 
   2   6  20     3057.67     3158.05    152.44 o 
   3   6  20       63.35      180.81    147.84 o 
   4   6  20     5100.52     5198.76    166.04 o 
   5   6  20       30.46       57.06    161.73 o 
   6   6  20     2077.96     2206.39    165.40 o 
   7   6  20       69.33       36.68    169.47 o 
   8   6  20      609.09      568.01    182.85 o 
   9   6  20        0.78       88.09    184.77 o 
  10   6  20       94.19       73.35    197.44 o 
  11   6  20      166.63       90.99    206.21 o 
  12   6  20     1156.88     1301.72    214.70 o 
  13   6  20      341.70      335.88    206.17 o 
  14   6  20      726.80      526.19    225.35 o 
   1   7  20      294.87      426.61    155.91 o 
   2   7  20       12.91      114.73    154.48 o 
   3   7  20     1072.06     1256.93    166.52 o 
   4   7  20      536.43      748.20    166.51 o 
   5   7  20       22.20      103.22    177.18 o 
   6   7  20     2261.71     2335.47    176.48 o 
   7   7  20      240.65      395.34    179.92 o 
   8   7  20      686.04      732.26    193.39 o 
   9   7  20        4.23      266.75    202.54 o 
  10   7  20       12.25      176.48    205.18 o 
  11   7  20      215.12      335.77    202.48 o 
  12   7  20      564.29      652.32    230.52 o 
  13   7  20      700.16      627.66    199.63 o 
   0   8  20      237.24      394.11    221.96 o 
   1   8  20        1.88      107.16    160.57 o 
   2   8  20     1283.43     1350.80    167.01 o 
   3   8  20      330.08      338.50    174.36 o 
   4   8  20     3035.82     3086.80    179.57 o 
   5   8  20       18.14      140.22    174.80 o 
   6   8  20     2409.92     2413.49    179.74 o 
   7   8  20      108.92      115.84    187.29 o 
   8   8  20     1693.33     1728.95    192.12 o 
   9   8  20      338.01      496.80    195.32 o 
  10   8  20      657.30      897.53    212.07 o 
  11   8  20       19.70      -83.46    206.99 o 
  12   8  20      409.81      593.41    232.68 o 
  13   8  20      120.30      160.88    215.76 o 
   1   9  20      161.68      247.18    176.44 o 
   2   9  20     2949.08     2950.16    183.05 o 
   3   9  20      182.71      315.65    174.19 o 
   4   9  20     1682.45     2029.17    172.71 o 
   5   9  20      453.69      432.69    179.64 o 
   6   9  20       52.76      121.82    176.30 o 
   7   9  20       22.96      163.51    187.59 o 
   8   9  20       32.11       30.44    196.08 o 
   9   9  20      536.46      629.77    208.59 o 
  10   9  20        6.61      151.19    200.82 o 
  11   9  20        2.96      115.67    211.55 o 
  12   9  20      944.79      885.06    214.95 o 
   0  10  20       50.14      128.56    248.26 o 
   1  10  20        7.94      285.24    175.90 o 
   2  10  20     1028.08     1052.03    170.18 o 
   3  10  20       54.53      195.14    179.30 o 
   4  10  20     3468.73     3393.50    193.80 o 
   5  10  20       34.07      168.83    186.45 o 
   6  10  20     1731.53     1788.15    206.92 o 
   7  10  20      870.17      939.16    194.15 o 
   8  10  20     1493.43     1279.42    201.03 o 
   9  10  20      267.40      292.45    202.50 o 
  10  10  20       15.13       10.76    208.87 o 
  11  10  20      209.71      256.14    205.11 o 
   1  11  20       85.02      268.98    182.61 o 
   2  11  20     2237.94     2558.32    186.68 o 
   3  11  20      103.07      122.55    181.82 o 
   4  11  20      949.37     1161.24    191.26 o 
   5  11  20        3.98      181.32    200.07 o 
   6  11  20      149.28      177.36    191.40 o 
   7  11  20       20.46      149.30    198.00 o 
   8  11  20      246.68      423.57    202.94 o 
   9  11  20      380.09      459.38    213.60 o 
  10  11  20      131.36       32.72    219.27 o 
   0  12  20     1815.91     1844.73    267.80 o 
   1  12  20      170.43      383.41    185.87 o 
   2  12  20      439.79      596.41    183.20 o 
   3  12  20      470.56      672.97    184.04 o 
   4  12  20      221.94      276.37    187.77 o 
   5  12  20       14.22      137.00    191.59 o 
   6  12  20      405.03      465.84    199.17 o 
   7  12  20      468.43      509.39    201.44 o 
   8  12  20     1504.62     1332.09    201.61 o 
   9  12  20      877.45      706.09    629.02 o 
   1  13  20      104.30      212.22    190.52 o 
   2  13  20     1566.30     1441.21    195.04 o 
   3  13  20        2.00       27.63    189.82 o 
   4  13  20      568.49      707.67    203.11 o 
   5  13  20        4.21       51.18    202.66 o 
   6  13  20      273.66      402.13    202.24 o 
   7  13  20       10.19       92.20    252.57 o 
   0  14  20     1102.01      870.44    274.36 o 
   1  14  20      106.78      121.48    183.88 o 
   2  14  20      674.97      667.67    182.30 o 
   3  14  20      806.60      856.46    198.50 o 
   4  14  20       65.47       78.26    205.46 o 
   1   1  21       47.44      144.53    149.33 o 
   2   1  21      146.32      171.13    149.57 o 
   3   1  21      271.62      343.89    154.02 o 
   4   1  21        1.71      328.91    157.89 o 
   5   1  21       42.06      217.09    162.51 o 
   6   1  21        3.73      108.49    159.16 o 
   7   1  21      675.75      591.93    168.48 o 
   8   1  21       51.12      -23.43    174.49 o 
   9   1  21      605.49      652.36    172.88 o 
  10   1  21        1.57      103.98    180.76 o 
  11   1  21        7.11      145.25    183.98 o 
  12   1  21      426.16      528.39    203.82 o 
  13   1  21      308.57      410.39    218.40 o 
  14   1  21        0.01       44.79    222.61 o 
  15   1  21        8.09      151.01    431.52 o 
   0   2  21       19.86       55.29    225.64 o 
   1   2  21     2501.90     2673.67    157.57 o 
   2   2  21      174.13      228.59    148.90 o 
   3   2  21     2744.29     2765.50    158.72 o 
   4   2  21      396.92      445.98    168.23 o 
   5   2  21      579.12      590.50    159.16 o 
   6   2  21      472.79      695.85    156.87 o 
   7   2  21     3235.45     3166.96    163.65 o 
   8   2  21       29.86      -25.14    169.11 o 
   9   2  21     1424.60     1517.77    181.15 o 
  10   2  21       11.57       74.93    195.09 o 
  11   2  21      481.36      504.35    188.64 o 
  12   2  21        5.48        5.15    212.81 o 
  13   2  21      902.58      821.54    220.66 o 
  14   2  21       25.14      187.16    221.20 o 
   1   3  21     2230.55     2406.73    153.72 o 
   2   3  21     1502.18     1562.73    151.77 o 
   3   3  21       19.39      125.96    154.73 o 
   4   3  21     1936.45     2312.58    168.75 o 
   5   3  21      224.12      344.05    157.77 o 
   6   3  21     1680.33     2059.56    163.51 o 
   7   3  21      170.77      249.31    170.33 o 
   8   3  21     2028.05     2115.62    172.48 o 
   9   3  21      746.11     1166.92    175.84 o 
  10   3  21       42.27      158.21    194.01 o 
  11   3  21       27.06      222.35    211.69 o 
  12   3  21     2647.23     2770.67    208.30 o 
  13   3  21      389.95      360.57    219.58 o 
  14   3  21      154.25      338.50    225.93 o 
   0   4  21      867.05     1062.25    213.53 o 
   1   4  21     2797.10     3003.61    155.88 o 
   2   4  21      369.82      647.31    154.89 o 
   3   4  21     2405.00     2619.02    160.15 o 
   4   4  21      799.47      747.76    170.52 o 
   5   4  21       14.78      -24.87    157.47 o 
   6   4  21       30.15     -104.47    166.97 o 
   7   4  21     3753.05     3913.75    178.33 o 
   8   4  21      362.57      431.52    159.58 o 
   9   4  21      305.50      432.47    190.71 o 
  10   4  21       23.61      320.29    210.93 o 
  11   4  21     2597.75     2538.92    205.99 o 
  12   4  21      167.45      263.40    204.48 o 
  13   4  21     1679.53     1456.92    224.36 o 
  14   4  21      317.98      323.96    222.89 o 
   1   5  21     9053.01     9055.38    165.64 o 
   2   5  21     2929.11     3048.62    160.61 o 
   3   5  21     1194.12     1231.91    156.92 o 
   4   5  21      776.84      933.12    156.90 o 
   5   5  21     3889.47     4059.38    168.44 o 
   6   5  21     1359.85     1423.05    176.68 o 
   7   5  21      298.56      139.12    188.77 o 
   8   5  21     3630.67     3611.24    197.95 o 
   9   5  21     6714.50     6385.80    205.81 o 
  10   5  21        4.34      158.77    202.99 o 
  11   5  21     1435.96     1308.85    223.47 o 
  12   5  21     1560.94     1646.42    215.09 o 
  13   5  21      910.35      982.29    225.43 o 
  14   5  21       18.05       72.06    536.01 o 
   0   6  21     1117.05     1314.82    224.27 o 
   1   6  21     1462.22     1505.81    151.34 o 
   2   6  21        4.34      230.98    152.06 o 
   3   6  21     7767.11     7724.28    162.14 o 
   4   6  21     2058.20     2155.79    159.56 o 
   5   6  21      675.43      793.38    163.25 o 
   6   6  21     1127.64     1157.64    170.19 o 
   7   6  21     3801.95     3952.90    183.61 o 
   8   6  21      576.98      545.25    190.79 o 
   9   6  21      239.67      164.23    191.59 o 
  10   6  21      143.31      244.13    204.11 o 
  11   6  21     1893.04     1962.92    205.47 o 
  12   6  21        7.06      137.69    209.89 o 
  13   6  21     3571.73     3170.96    219.85 o 
   1   7  21     8279.55     8370.86    171.42 o 
   2   7  21      806.98      776.44    159.69 o 
   3   7  21      455.45      489.68    170.34 o 
   4   7  21      460.99      597.87    168.50 o 
   5   7  21     1671.44     1982.77    175.54 o 
   6   7  21     1739.24     1873.09    174.54 o 
   7   7  21      134.61      368.20    177.63 o 
   8   7  21     2631.97     2409.66    197.75 o 
   9   7  21     5744.45     5358.95    204.79 o 
  10   7  21       98.08      106.22    211.36 o 
  11   7  21     1481.23     1394.46    204.80 o 
  12   7  21     1833.52     1484.81    231.26 o 
   0   8  21     4428.52     4412.46    224.74 o 
   1   8  21     4631.53     5143.59    160.65 o 
   2   8  21      246.67      307.12    171.06 o 
   3   8  21    10478.84    10295.53    186.95 o 
   4   8  21     3527.70     3605.71    182.27 o 
   5   8  21       19.80       38.47    176.17 o 
   6   8  21     1195.62     1205.83    178.10 o 
   7   8  21     6422.64     6607.14    194.19 o 
   8   8  21       28.02      161.51    200.00 o 
   9   8  21      237.62      359.04    197.93 o 
  10   8  21      374.26      448.33    208.57 o 
  11   8  21     4893.96     4419.43    213.37 o 
  12   8  21      226.88      401.03    233.08 o 
   1   9  21     5491.12     5580.67    186.21 o 
   2   9  21     1137.49     1287.85    187.11 o 
   3   9  21       86.47      379.23    184.57 o 
   4   9  21      743.86      907.86    171.73 o 
   5   9  21      847.68      877.49    190.79 o 
   6   9  21     3579.39     3411.92    186.30 o 
   7   9  21      947.48     1169.94    181.75 o 
   8   9  21     2410.24     2256.46    195.68 o 
   9   9  21     5463.69     4727.69    214.87 o 
  10   9  21      176.68      423.36    204.07 o 
  11   9  21      858.24      993.36    212.74 o 
   0  10  21      473.77      823.45    250.58 o 
   1  10  21     4195.64     4233.96    180.11 o 
   2  10  21       21.11      183.60    176.77 o 
   3  10  21     8584.45     8693.41    220.31 o 
   4  10  21     1198.37     1214.38    198.27 o 
   5  10  21      783.91      966.85    186.55 o 
   6  10  21      847.09      825.54    197.72 o 
   7  10  21     4000.55     3758.37    203.71 o 
   8  10  21       19.48      304.16    204.04 o 
   9  10  21      576.88      716.48    214.43 o 
  10  10  21      102.81      365.00    229.91 o 
   1  11  21     5381.79     5215.44    195.55 o 
   2  11  21      585.59      567.09    183.52 o 
   3  11  21       18.83      239.27    189.55 o 
   4  11  21        3.47      267.30    191.51 o 
   5  11  21      684.64      690.80    203.94 o 
   6  11  21     1438.17     1323.86    195.64 o 
   7  11  21      741.29      704.54    208.84 o 
   8  11  21     1549.98     1230.61    201.64 o 
   0  12  21      485.99      532.59    269.36 o 
   1  12  21     2903.73     2517.37    189.83 o 
   2  12  21        2.66       36.20    197.00 o 
   3  12  21     5508.55     4978.47    193.40 o 
   4  12  21     1824.64     1615.72    204.69 o 
   5  12  21       45.90       37.99    199.53 o 
   6  12  21     1081.81      716.23    203.67 o 
   7  12  21     1513.76     1038.93    206.61 o 
   1  13  21     2287.56     1830.52    190.26 o 
   2  13  21      229.38      328.11    192.85 o 
   3  13  21      337.09       85.74    198.75 o 
   4  13  21       49.22       24.49    206.62 o 
   5  13  21       78.91      359.84    677.19 o 
   0   0  22      876.22     1180.90    322.70 o 
   1   0  22     4495.62     4691.04    231.99 o 
   2   0  22      107.45      433.74    225.84 o 
   3   0  22     8397.37     8239.27    228.35 o 
   4   0  22     5286.88     5395.74    229.42 o 
   5   0  22      207.01      437.53    229.35 o 
   6   0  22     5098.97     4983.32    253.05 o 
   7   0  22     1058.67     1348.38    270.03 o 
   8   0  22       14.96      -36.82    261.36 o 
   9   0  22      429.70      415.38    244.53 o 
  10   0  22     1919.11     2263.07    265.59 o 
  11   0  22     1534.13     1741.38    277.59 o 
  12   0  22      122.40      216.85    289.15 o 
  13   0  22     8956.83     7563.62    586.53 o 
  14   0  22      131.97      459.91    342.74 o 
   1   1  22     8750.73     9098.34    160.67 o 
   2   1  22      142.94      208.57    153.39 o 
   3   1  22     3167.72     3456.75    157.47 o 
   4   1  22      342.34      498.81    159.72 o 
   5   1  22       25.65      111.70    165.15 o 
   6   1  22      115.92      218.11    159.50 o 
   7   1  22      510.69      669.17    187.57 o 
   8   1  22     1051.98     1170.04    181.85 o 
   9   1  22     6546.42     6681.22    190.34 o 
  10   1  22      348.09      372.19    180.11 o 
  11   1  22     3258.47     3174.57    195.99 o 
  12   1  22      477.52      395.40    209.15 o 
  13   1  22       11.09       88.57    222.27 o 
  14   1  22     1629.43     1132.69    324.60 o 
   0   2  22     1732.41     1897.00    210.77 o 
   1   2  22     3257.32     3400.57    157.40 o 
   2   2  22        7.11      -17.89    165.61 o 
   3   2  22     7857.58     7810.85    171.54 o 
   4   2  22     4513.98     4655.75    170.15 o 
   5   2  22     2035.49     2284.80    159.44 o 
   6   2  22     2349.67     2573.08    175.00 o 
   7   2  22      767.66     1012.93    167.73 o 
   8   2  22       20.40      174.15    169.94 o 
   9   2  22      383.38      476.10    183.87 o 
  10   2  22      971.11     1050.19    184.16 o 
  11   2  22     1473.20     1455.20    196.97 o 
  12   2  22      105.17      243.52    214.11 o 
  13   2  22     8071.32     6965.13    294.24 o 
   1   3  22     4747.39     4803.91    160.46 o 
   2   3  22      429.60      485.29    152.17 o 
   3   3  22     2162.94     2307.23    156.93 o 
   4   3  22      612.08      706.29    162.20 o 
   5   3  22       10.38      -84.63    166.06 o 
   6   3  22     1570.50     1538.99    164.63 o 
   7   3  22     2347.52     2876.37    171.96 o 
   8   3  22       36.97      147.26    171.45 o 
   9   3  22     3304.80     3559.82    185.67 o 
  10   3  22      117.61      293.90    198.48 o 
  11   3  22     3546.87     3083.17    216.35 o 
  12   3  22       79.69      222.43    224.10 o 
  13   3  22       54.71      259.41    213.18 o 
   0   4  22     1481.37     1464.90    219.30 o 
   1   4  22     4114.94     4375.99    158.49 o 
   2   4  22      258.53      453.99    151.12 o 
   3   4  22     6969.85     7266.45    175.62 o 
   4   4  22     2047.01     2248.65    167.81 o 
   5   4  22     1820.73     2140.60    167.41 o 
   6   4  22     2041.43     2193.63    171.79 o 
   7   4  22      498.69      582.71    168.19 o 
   8   4  22      195.03      160.21    174.02 o 
   9   4  22      544.96      686.23    188.92 o 
  10   4  22       59.66      113.64    192.83 o 
  11   4  22     1777.08     1612.17    213.96 o 
  12   4  22        7.95      113.15    209.87 o 
  13   4  22     5410.74     4378.99    238.54 o 
   1   5  22     3502.26     3638.05    157.86 o 
   2   5  22       41.32      245.61    159.90 o 
   3   5  22     1560.11     1588.14    162.59 o 
   4   5  22      147.70      296.09    164.18 o 
   5   5  22      189.29      235.91    170.82 o 
   6   5  22      672.55      820.79    168.77 o 
   7   5  22     2678.89     2618.23    199.04 o 
   8   5  22       41.43      173.42    201.97 o 
   9   5  22     2992.01     2926.17    213.11 o 
  10   5  22        5.51      129.83    213.51 o 
  11   5  22     2009.97     1751.17    227.15 o 
  12   5  22      111.78      158.37    220.10 o 
  13   5  22       73.48      222.71    826.22 o 
   0   6  22        6.70      116.68    205.10 o 
   1   6  22      108.64      227.91    157.04 o 
   2   6  22      151.94      202.78    151.61 o 
   3   6  22     3296.90     3399.80    165.24 o 
   4   6  22     1266.59     1287.31    171.19 o 
   5   6  22     1943.82     2005.85    171.81 o 
   6   6  22      552.22      662.59    185.97 o 
   7   6  22        5.43       91.90    183.33 o 
   8   6  22       33.87       37.94    188.07 o 
   9   6  22        5.71       64.23    181.92 o 
  10   6  22       22.21       79.40    198.26 o 
  11   6  22      365.86      408.95    218.25 o 
  12   6  22       45.97      284.84    216.03 o 
   1   7  22     4501.99     4385.93    167.73 o 
   2   7  22       52.12      104.99    165.86 o 
   3   7  22      105.00      303.22    170.02 o 
   4   7  22       35.88      191.47    179.26 o 
   5   7  22     1052.54     1116.61    185.30 o 
   6   7  22      292.45      434.35    171.09 o 
   7   7  22      911.19      988.50    185.66 o 
   8   7  22      289.48      262.92    200.05 o 
   9   7  22     3037.87     2952.60    210.36 o 
  10   7  22      134.18      241.57    220.47 o 
  11   7  22      796.24      783.15    213.82 o 
   0   8  22      529.51      707.84    222.77 o 
   1   8  22        7.21      140.76    161.79 o 
   2   8  22       92.15      285.89    177.71 o 
   3   8  22     1551.14     1687.44    177.27 o 
   4   8  22      609.54      731.95    187.35 o 
   5   8  22      522.60      798.58    184.54 o 
   6   8  22      621.68      611.13    184.45 o 
   7   8  22        3.82      129.91    188.39 o 
   8   8  22       93.75      205.92    204.81 o 
   9   8  22        0.92      164.52    204.48 o 
  10   8  22        8.45      256.94    221.72 o 
  11   8  22      620.60      868.16    840.96 o 
   1   9  22      925.03      890.50    177.83 o 
   2   9  22      373.40      383.77    180.42 o 
   3   9  22      756.90      727.87    183.44 o 
   4   9  22        3.67      169.03    182.66 o 
   5   9  22     1962.97     1794.73    192.61 o 
   6   9  22      205.94       87.05    203.48 o 
   7   9  22      925.02      674.22    194.14 o 
   8   9  22      652.94      649.99    189.50 o 
   9   9  22      583.87      408.02    214.91 o 
  10   9  22        0.22      584.25    693.05 o 
   0  10  22      782.88      940.09    266.66 o 
   1  10  22       11.10      330.76    192.14 o 
   2  10  22      352.34      414.83    178.95 o 
   3  10  22      481.62      433.61    198.88 o 
   4  10  22        5.93       30.66    194.21 o 
   5  10  22      336.50      430.86    192.16 o 
   6  10  22        3.68      105.12    194.12 o 
   7  10  22      105.42      328.78    205.88 o 
   8  10  22        7.31       91.91    205.82 o 
   1  11  22      171.41       91.03    182.44 o 
   2  11  22      501.80      560.83    198.43 o 
   3  11  22      624.18      614.51    187.17 o 
   4  11  22       85.91      188.35    202.30 o 
   5  11  22     2522.25     2082.29    202.14 o 
   6  11  22       23.49      215.89    208.24 o 
   7  11  22     1003.51      793.45    206.37 o 
   0  12  22      224.33       28.79    277.83 o 
   1  12  22        7.78      -25.47    195.38 o 
   2  12  22      247.98      176.92    190.42 o 
   3  12  22        9.13       -6.43    211.73 o 
   4  12  22       46.81       86.65    200.50 o 
   5  12  22        1.04      342.28    783.72 o 
   1   1  23        0.06       20.08    158.03 o 
   2   1  23       21.27      -46.96    160.67 o 
   3   1  23        0.67       57.60    153.44 o 
   4   1  23       70.00      165.14    163.20 o 
   5   1  23      252.63      379.41    167.99 o 
   6   1  23      202.06      104.11    172.61 o 
   7   1  23      125.75      198.20    182.35 o 
   8   1  23      439.50      492.84    187.41 o 
   9   1  23        1.79      220.21    181.42 o 
  10   1  23       18.17      100.79    190.95 o 
  11   1  23      260.97      387.69    192.54 o 
  12   1  23      535.56      490.98    200.23 o 
   0   2  23      196.65      445.45    232.44 o 
   1   2  23        8.60      211.15    155.88 o 
   2   2  23      203.21      275.57    170.28 o 
   3   2  23      141.49      263.08    156.10 o 
   4   2  23       75.00       62.72    170.87 o 
   5   2  23      207.33      268.78    167.09 o 
   6   2  23      504.56      684.88    171.74 o 
   7   2  23      497.04      705.50    169.91 o 
   8   2  23       40.31      152.46    188.12 o 
   9   2  23      296.88      360.25    197.15 o 
  10   2  23      136.21       93.49    194.33 o 
  11   2  23       17.48       94.39    191.02 o 
  12   2  23      206.54      162.04    220.36 o 
   1   3  23       34.83      141.70    159.88 o 
   2   3  23      521.63      817.18    165.11 o 
   3   3  23      120.71      319.10    170.32 o 
   4   3  23     2100.21     2208.47    166.90 o 
   5   3  23       46.19      125.79    170.03 o 
   6   3  23      303.33      571.46    175.93 o 
   7   3  23      192.43      223.80    170.68 o 
   8   3  23      456.90      743.01    173.42 o 
   9   3  23      122.52      118.70    186.50 o 
  10   3  23       22.57      129.02    201.67 o 
  11   3  23      501.14      673.88    223.48 o 
  12   3  23      949.09      588.07    214.10 o 
   0   4  23     1588.91     1651.40    218.09 o 
   1   4  23      197.27      260.35    152.66 o 
   2   4  23        5.33       93.29    163.65 o 
   3   4  23      520.83      608.10    164.17 o 
   4   4  23      555.08      610.61    166.94 o 
   5   4  23       88.95      175.45    172.50 o 
   6   4  23     1488.01     1416.06    172.84 o 
   7   4  23      574.52      785.45    180.08 o 
   8   4  23     1340.27     1366.62    176.83 o 
   9   4  23      336.22      340.39    208.29 o 
  10   4  23      603.73      389.58    214.81 o 
  11   4  23      576.08      803.35    226.24 o 
  12   4  23      659.62      618.47    224.56 o 
   1   5  23      340.35      409.84    155.31 o 
   2   5  23      664.81      908.88    157.46 o 
   3   5  23      525.85      687.95    159.40 o 
   4   5  23     2817.77     2715.18    168.90 o 
   5   5  23        6.72      181.25    167.41 o 
   6   5  23       82.71      186.00    179.55 o 
   7   5  23      459.75      590.70    204.84 o 
   8   5  23     1011.04     1120.20    194.63 o 
   9   5  23       12.19      209.57    209.81 o 
  10   5  23       27.95      199.09    230.53 o 
  11   5  23     1455.67     1079.13    218.47 o 
   0   6  23     1065.81     1174.04    220.39 o 
   1   6  23      464.74      642.47    160.12 o 
   2   6  23      232.09      288.88    160.98 o 
   3   6  23      969.48     1050.34    169.74 o 
   4   6  23       91.75      105.54    171.73 o 
   5   6  23      273.40      439.67    180.42 o 
   6   6  23     1418.02     1283.47    181.59 o 
   7   6  23     1735.95     1651.15    188.82 o 
   8   6  23     1751.31     1603.26    198.59 o 
   9   6  23       77.95       76.62    204.09 o 
  10   6  23      335.15      476.54    208.19 o 
  11   6  23     1489.23     1191.84    213.88 o 
   1   7  23      124.40      182.36    160.07 o 
   2   7  23     6064.41     5673.05    181.76 o 
   3   7  23      396.11      538.29    170.84 o 
   4   7  23     3001.65     3051.11    187.54 o 
   5   7  23       94.18      137.52    182.99 o 
   6   7  23      126.38      221.15    182.91 o 
   7   7  23      261.60      296.90    190.38 o 
   8   7  23     2439.79     2031.37    206.45 o 
   9   7  23       11.13      -91.30    201.31 o 
  10   7  23       57.29      194.75    215.31 o 
   0   8  23      378.77      613.90    230.18 o 
   1   8  23      377.64      373.83    169.34 o 
   2   8  23       38.29      165.14    190.99 o 
   3   8  23      321.14      438.96    182.07 o 
   4   8  23      273.29      239.83    183.56 o 
   5   8  23      175.26      338.74    190.72 o 
   6   8  23     4348.72     3584.20    189.18 o 
   7   8  23      698.91      588.79    185.42 o 
   8   8  23     2350.57     2130.19    202.21 o 
   9   8  23       87.45      211.93    200.16 o 
   1   9  23       52.88      221.58    187.02 o 
   2   9  23     5602.29     5456.90    195.22 o 
   3   9  23      873.81      908.26    183.02 o 
   4   9  23     3964.94     3498.71    201.63 o 
   5   9  23      534.72      492.10    190.35 o 
   6   9  23      556.90      664.30    201.57 o 
   7   9  23      352.11      377.07    191.61 o 
   8   9  23     1813.44     1280.63    197.18 o 
   0  10  23      214.84      418.70    267.98 o 
   1  10  23      144.59      207.20    191.48 o 
   2  10  23      447.14      550.77    200.85 o 
   3  10  23      218.12      333.90    203.72 o 
   4  10  23      455.53      414.51    194.93 o 
   5  10  23      194.90      250.47    206.55 o 
   6  10  23     1144.21     1081.45    203.07 o 
   1  11  23      408.78      372.04    182.94 o 
   2  11  23     2860.37     2215.13    210.51 o 
   3  11  23      505.05      549.51    193.22 o 
   4  11  23      731.30      383.40    216.23 o 
   5  11  23      106.40      196.07    623.35 o 
   0   0  24    13447.10    13429.28    387.15 o 
   1   0  24      214.74      331.03    227.53 o 
   2   0  24     4580.82     4708.22    238.51 o 
   3   0  24     1183.76     1273.94    231.02 o 
   4   0  24     2311.77     2376.97    256.42 o 
   5   0  24      766.91      983.18    261.98 o 
   6   0  24       24.93      256.80    254.33 o 
   7   0  24       39.14      -68.86    235.72 o 
   8   0  24     5047.46     4414.84    266.13 o 
   9   0  24      142.62      280.76    281.76 o 
  10   0  24     8541.24     6843.68    290.11 o 
  11   0  24      244.02      353.49    276.55 o 
   1   1  24     3342.20     3499.83    170.36 o 
   2   1  24    14577.21    14530.70    179.53 o 
   3   1  24      690.14      748.65    167.79 o 
   4   1  24     4329.59     4327.42    183.31 o 
   5   1  24     7841.68     7972.38    212.22 o 
   6   1  24     1353.40     1477.96    184.90 o 
   7   1  24     2887.85     3049.85    186.82 o 
   8   1  24     2478.70     2555.89    183.43 o 
   9   1  24      810.13      865.86    180.49 o 
  10   1  24     3706.73     3415.54    193.67 o 
  11   1  24     1064.91     1017.56    188.94 o 
   0   2  24     5529.97     5393.18    244.97 o 
   1   2  24        7.93      192.50    163.60 o 
   2   2  24     4180.43     4483.06    170.57 o 
   3   2  24      697.88      742.06    172.16 o 
   4   2  24       53.27      171.43    174.06 o 
   5   2  24     1254.85     1394.13    171.83 o 
   6   2  24       82.80      190.63    176.02 o 
   7   2  24       23.79      241.91    191.93 o 
   8   2  24     4353.14     4081.61    194.84 o 
   9   2  24      279.14      357.41    190.18 o 
  10   2  24     5610.08     4747.87    215.36 o 
  11   2  24      153.45      -15.75    204.90 o 
   1   3  24     1296.15     1453.49    168.38 o 
   2   3  24    13785.62    13620.59    176.64 o 
   3   3  24      810.50     1061.90    176.49 o 
   4   3  24     4059.08     4287.99    174.21 o 
   5   3  24     6638.11     6477.47    185.28 o 
   6   3  24     1565.75     1692.77    175.28 o 
   7   3  24     3290.49     3128.63    185.64 o 
   8   3  24     2287.19     2090.55    193.39 o 
   9   3  24      488.37      479.26    202.25 o 
  10   3  24     1071.02     1176.54    199.36 o 
  11   3  24     1232.45     1119.99    231.10 o 
   0   4  24    13378.20    12570.22    266.41 o 
   1   4  24        7.79       -4.53    168.77 o 
   2   4  24     1863.67     1953.82    171.11 o 
   3   4  24      426.94      469.98    174.57 o 
   4   4  24       39.56       65.14    173.08 o 
   5   4  24      293.39      335.16    177.85 o 
   6   4  24      207.25      414.01    171.28 o 
   7   4  24       57.90      -65.62    175.89 o 
   8   4  24     5429.06     5021.34    190.43 o 
   9   4  24      448.94      579.55    210.45 o 
  10   4  24     5617.96     4841.61    222.32 o 
   1   5  24      797.14     1056.17    163.92 o 
   2   5  24     2551.75     2957.33    163.89 o 
   3   5  24      420.11      592.48    173.90 o 
   4   5  24     2596.58     2546.44    176.21 o 
   5   5  24     3782.71     3939.34    176.07 o 
   6   5  24      283.04      328.96    179.75 o 
   7   5  24     1874.24     1747.92    191.98 o 
   8   5  24      427.19      371.31    224.51 o 
   9   5  24       83.99      251.17    225.65 o 
  10   5  24      545.33      408.17    237.75 o 
   0   6  24     5486.51     5283.23    238.63 o 
   1   6  24       42.61      193.17    158.32 o 
   2   6  24     1914.17     1969.20    168.10 o 
   3   6  24      202.36      396.19    171.04 o 
   4   6  24      106.13      240.15    173.82 o 
   5   6  24      816.63      779.33    174.64 o 
   6   6  24      251.56      262.86    193.52 o 
   7   6  24      256.54      223.10    197.02 o 
   8   6  24     2672.55     2402.77    196.97 o 
   9   6  24        7.08      137.63    214.78 o 
   1   7  24       49.75      104.31    174.86 o 
   2   7  24     1934.42     1633.77    182.18 o 
   3   7  24       77.62      245.14    177.52 o 
   4   7  24      451.89      387.78    173.63 o 
   5   7  24     1135.31     1112.51    198.32 o 
   6   7  24        4.30       47.35    194.47 o 
   7   7  24      289.11      355.82    199.64 o 
   8   7  24       79.49      131.00    211.39 o 
   0   8  24     1664.77     1648.49    253.58 o 
   1   8  24        0.92      192.24    176.06 o 
   2   8  24     1550.84     1492.44    199.63 o 
   3   8  24      119.18      271.97    186.57 o 
   4   8  24      233.93      382.94    184.13 o 
   5   8  24       14.84       69.16    198.19 o 
   6   8  24      714.01      786.33    200.14 o 
   7   8  24      178.68      146.78    196.38 o 
   1   9  24       58.04      207.18    188.52 o 
   2   9  24      184.28       68.16    203.85 o 
   3   9  24      340.80      340.76    186.03 o 
   4   9  24      183.74      195.09    196.80 o 
   5   9  24      153.45      218.12    192.68 o 
   6   9  24      345.05      248.16    206.94 o 
   0  10  24     1562.01     1160.44    299.52 o 
   1  10  24       65.81      103.61    202.58 o 
   2  10  24      398.76      351.06    202.05 o 
   3  10  24       17.84      142.65    203.94 o 
   4  10  24      643.48      529.28    694.75 o 
   1   1  25      169.03      170.36    165.81 o 
   2   1  25       11.83      230.90    162.86 o 
   3   1  25        6.23      129.83    171.30 o 
   4   1  25       52.44      138.52    173.68 o 
   5   1  25       99.38      142.37    175.37 o 
   6   1  25       36.62      155.10    183.99 o 
   7   1  25       18.79       25.49    187.63 o 
   8   1  25        1.02      295.75    192.74 o 
   9   1  25      246.20      185.36    192.06 o 
  10   1  25      225.55      281.70    221.71 o 
   0   2  25      385.19      319.85    229.54 o 
   1   2  25       40.12      208.86    166.78 o 
   2   2  25      274.48      242.03    164.62 o 
   3   2  25        2.79      323.53    176.28 o 
   4   2  25      160.61       74.52    177.65 o 
   5   2  25      378.83      287.35    179.16 o 
   6   2  25      141.09      167.00    183.07 o 
   7   2  25      359.47      511.25    184.31 o 
   8   2  25        8.57      -76.26    192.97 o 
   9   2  25       12.65      150.74    194.28 o 
   1   3  25      487.68      679.99    171.88 o 
   2   3  25      117.75      336.81    178.71 o 
   3   3  25       96.86       12.20    175.14 o 
   4   3  25       37.78      270.62    174.10 o 
   5   3  25     1752.53     1907.88    179.70 o 
   6   3  25      290.11      384.88    195.15 o 
   7   3  25      772.62      895.64    184.79 o 
   8   3  25      127.83      206.72    189.71 o 
   9   3  25       15.31      270.41    189.04 o 
   0   4  25      194.37      241.17    228.86 o 
   1   4  25      168.00      277.08    165.68 o 
   2   4  25      130.31      297.07    159.79 o 
   3   4  25      127.45      130.46    175.99 o 
   4   4  25        7.25       94.47    177.56 o 
   5   4  25      315.96      658.07    188.07 o 
   6   4  25      189.26      456.78    183.00 o 
   7   4  25      113.07      250.04    195.37 o 
   8   4  25        8.52       97.33    205.04 o 
   9   4  25       34.18       74.94    251.02 o 
   1   5  25     1584.45     1480.08    170.97 o 
   2   5  25      167.06      360.68    182.16 o 
   3   5  25     1260.44     1136.55    169.18 o 
   4   5  25        5.90        0.53    170.12 o 
   5   5  25     2894.61     2650.10    175.35 o 
   6   5  25      158.91      251.07    174.19 o 
   7   5  25     1911.33     1639.50    215.95 o 
   8   5  25       18.88      211.36    214.28 o 
   0   6  25     1383.53     1195.59    247.74 o 
   1   6  25      416.19      317.29    174.68 o 
   2   6  25     1136.07     1121.81    182.42 o 
   3   6  25       69.54       38.18    172.95 o 
   4   6  25      470.26      531.43    184.50 o 
   5   6  25      610.15      749.75    187.58 o 
   6   6  25     1751.11     1861.48    200.08 o 
   7   6  25      135.05       43.65    199.05 o 
   1   7  25     1724.27     1382.71    193.27 o 
   2   7  25      200.48      475.58    200.79 o 
   3   7  25     1072.31     1102.55    175.44 o 
   4   7  25      137.27      224.93    184.53 o 
   5   7  25     7105.00     5782.26    235.94 o 
   6   7  25      108.31      134.21    201.63 o 
   0   8  25     2622.32     2278.52    279.67 o 
   1   8  25       10.54      108.02    199.35 o 
   2   8  25      524.70      253.10    208.44 o 
   3   8  25       19.43      199.07    185.51 o 
   4   8  25      135.31      138.42    201.57 o 
   5   8  25      334.73      370.77    205.64 o 
   1   9  25      762.74      591.71    192.64 o 
   2   9  25       48.95       -6.87    258.40 o 
   0   0  26      228.50      240.29    340.36 o 
   1   0  26      786.86      756.91    234.99 o 
   2   0  26       85.38       83.73    250.15 o 
   3   0  26     1793.85     1471.12    243.17 o 
   4   0  26     1060.04     1149.26    258.52 o 
   5   0  26      202.99       86.26    278.53 o 
   6   0  26     3674.36     3025.35    274.81 o 
   7   0  26      671.25      575.75    291.50 o 
   8   0  26      437.36      337.20    274.48 o 
   1   1  26     3052.71     2863.87    177.14 o 
   2   1  26      188.57      330.83    176.67 o 
   3   1  26      367.86      536.67    178.83 o 
   4   1  26      921.24      839.86    180.18 o 
   5   1  26     1043.51     1093.00    179.91 o 
   6   1  26      107.45      289.39    192.44 o 
   7   1  26     3110.49     2518.53    187.31 o 
   8   1  26      282.48      248.58    191.98 o 
   0   2  26      105.57      126.27    269.84 o 
   1   2  26      805.67      874.94    187.13 o 
   2   2  26       91.10      249.24    176.03 o 
   3   2  26     2000.68     2075.71    187.79 o 
   4   2  26      817.71      865.59    185.41 o 
   5   2  26       39.44      315.26    184.71 o 
   6   2  26     3460.54     2818.64    193.60 o 
   7   2  26      875.31      859.83    206.82 o 
   8   2  26      605.20      519.73    222.73 o 
   1   3  26     3041.07     2898.78    172.83 o 
   2   3  26      338.63      638.87    180.38 o 
   3   3  26      481.11      508.49    181.99 o 
   4   3  26      921.36      754.85    189.82 o 
   5   3  26      228.52      320.91    178.57 o 
   6   3  26      175.11      176.07    182.51 o 
   7   3  26      875.27      705.58    188.73 o 
   0   4  26      453.67      708.36    241.51 o 
   1   4  26      130.02      276.12    173.99 o 
   2   4  26       74.72      136.99    190.65 o 
   3   4  26      328.57      263.17    173.43 o 
   4   4  26      831.25      840.98    181.68 o 
   5   4  26        1.13      191.06    190.52 o 
   6   4  26     2457.12     2030.18    203.42 o 
   7   4  26        9.67      294.78    247.21 o 
   1   5  26     1916.80     1686.00    176.93 o 
   2   5  26      711.01      671.97    180.18 o 
   3   5  26      706.27      718.31    187.35 o 
   4   5  26      226.23      273.44    181.85 o 
   5   5  26       55.70      125.69    188.38 o 
   6   5  26       44.97       58.53    201.34 o 
   0   6  26       80.89     -139.17    243.80 o 
   1   6  26      448.52      465.40    171.92 o 
   2   6  26      289.56      322.13    173.92 o 
   3   6  26      432.77      338.36    193.29 o 
   4   6  26      708.26      460.00    187.35 o 
   5   6  26        0.07      105.43    204.29 o 
   1   7  26      762.77      580.42    193.01 o 
   2   7  26      178.80      214.46    190.80 o 
   3   7  26      994.50      878.92    232.70 o 
   1   1  27        1.01       36.82    176.26 o 
   2   1  27      103.96       86.95    177.77 o 
   3   1  27       45.93       88.25    186.25 o 
   4   1  27      101.68      162.76    190.37 o 
   5   1  27       13.81        3.91    195.45 o 
   0   2  27      490.14      485.65    261.93 o 
   1   2  27      262.66      299.59    185.02 o 
   2   2  27      320.68      335.11    178.15 o 
   3   2  27      204.24      221.44    181.56 o 
   4   2  27      387.03      388.60    186.50 o 
   5   2  27       61.21      117.08    198.78 o 
   1   3  27       15.57       31.60    179.28 o 
   2   3  27      190.34      233.43    185.16 o 
   3   3  27       43.53       48.53    192.20 o 
   4   3  27      124.82      238.72    197.85 o 
   0   4  27     4857.42     3700.38    264.86 o 
   1   4  27      333.97      259.96    175.21 o 
   2   4  27        2.61      110.02    176.32 o 
   3   4  27      160.62      244.17    193.18 o 
   1   5  27      885.02      603.33    180.76 o 
                                                 
